# Supplementary material for: A novel Multi-Level Refined (MLR) knowledge graph design and chatbot system for healthcare applications
Source: PLoS One. 2024 Jan 31;19(1):e0296939. doi: 10.1371/journal.pone.0296939 (PMC10829983; doi:10.1371/journal.pone.0296939)
Supplement: S1 File — (TXT) [file pone.0296939.s001.txt]

                                                       GLOBAL STRATEGY FOR ASTHMA MANAGEMENT AND PREVENTION Updated 2020
© 2020 Global Initiative for Asthma
 COPYRIGHTED MATERIAL- DO NOT COPY OR DISTRIBUTE

 Global Strategy for Asthma Management and Prevention (2020 update)
   The reader acknowledges that this report is intended as an evidence-based asthma management strategy, for the use of health professionals and policy-makers. It is based, to the best of our knowledge, on current best evidence and medical knowledge and practice at the date of publication. When assessing and treating patients, health professionals are strongly advised to use their own professional judgment, and to take into account local and national regulations and guidelines. GINA cannot be held liable or responsible for inappropriate healthcare associated with the use of this document, including any use which is not in accordance with applicable local or national regulations or guidelines.
                 This document should be cited as: Global Initiative for Asthma. Global Strategy for Asthma Management and Prevention, 2020. Available from: www.ginasthma.org
 1
COPYRIGHTED MATERIAL- DO NOT COPY OR DISTRIBUTE

Table of contents
Tables and figures .............................................................................................................................................................5 Preface ................................................................................................................................................................................7 Members of GINA committees (2019-20) .........................................................................................................................8 Methodology.....................................................................................................................................................................11 What’s new in GINA 2020?..............................................................................................................................................14 Peer-reviewed publications about the GINA report .....................................................................................................14 Interim guidance on asthma management during the COVID-19 pandemic .............................................................17
SECTION 1. ADULTS, ADOLESCENTS AND CHILDREN 6 YEARS AND OLDER ...........................................................19 Chapter 1. Definition, description, and diagnosis of asthma....................................................................................19 Definition of asthma ...................................................................................................................................................20 Description of asthma ................................................................................................................................................20 Making the initial diagnosis ........................................................................................................................................21 Confirming the diagnosis of asthma in patients already taking controller treatment .................................................26 Differential diagnosis..................................................................................................................................................27 How to make the diagnosis of asthma in other contexts ...........................................................................................28 Chapter2. Assessmentofasthma................................................................................................................................31 Overview ....................................................................................................................................................................32 Assessing asthma symptom control ..........................................................................................................................33 Assessing future risk of adverse outcomes ...............................................................................................................37 Role of lung function in assessing asthma control.....................................................................................................37 Assessing asthma severity ........................................................................................................................................39 Chapter 3. Treating asthma to control symptoms and minimize risk .......................................................................41 Part A. General principles of asthma management.......................................................................................................42 Long-term goals of asthma management ..................................................................................................................42 The patient-health care provider partnership.............................................................................................................43 Personalized control-based asthma management ....................................................................................................44 Part B. Medications and strategies for symptom control and risk reduction..................................................................47 Asthma medications...................................................................................................................................................48 Asthma treatment steps .............................................................................................................................................57 Reviewing response and adjusting treatment............................................................................................................64 Treating other modifiable risk factors.........................................................................................................................67 Other therapies ..........................................................................................................................................................68 Non-pharmacological strategies ................................................................................................................................70 Indications for referral for expert advice.....................................................................................................................78 Part C. Guided asthma self-management education and skills training........................................................................79
2
COPYRIGHTED MATERIAL- DO NOT COPY OR DISTRIBUTE

Overview .................................................................................................................................................................... 79 Skills training for effective use of inhaler devices......................................................................................................79 Adherence with medications and other advice..........................................................................................................80 Asthma information....................................................................................................................................................82 Training in guided asthma self-management ............................................................................................................83
Part D. Managing asthma with comorbidities and in specific populations.....................................................................85 Managing comorbidities.............................................................................................................................................85 Managing asthma in specific populations or settings ................................................................................................88
Part E. Difficult-to-treat and severe asthma in adults and adolescents.........................................................................94 Definitions: uncontrolled, difficult-to-treat and severe asthma...................................................................................94 Prevalence: how many people have severe asthma?...............................................................................................95 Importance: the impact of severe asthma..................................................................................................................95 Investigate and manage adult and adolescent patients with difficult-to-treat asthma.............................................101 Assess and treat severe asthma phenotypes..........................................................................................................103 Manage and monitor severe asthma treatment.......................................................................................................108
Chapter 4. Management of worsening asthma and exacerbations .........................................................................111
Overview ..................................................................................................................................................................113 Diagnosis of exacerbations......................................................................................................................................114 Self-management of exacerbations with a written asthma action plan ...................................................................114 Management of asthma exacerbations in primary care...........................................................................................118 Management of asthma exacerbations in the emergency department ...................................................................121
Chapter 5. Diagnosis and initial treatment of adults with features of asthma, COPD or both (‘asthma-COPD overlap’) .......................................................................................................................................................................... 129
Objectives ................................................................................................................................................................131 Background to diagnosing asthma and/or COPD in adult patients .........................................................................131 Assessment and management of patients with chronic respiratory symptoms.......................................................132 Future research........................................................................................................................................................137
SECTION 2. CHILDREN 5 YEARS AND YOUNGER ......................................................................................................... 139 Chapter 6. Diagnosis and management of asthma in children 5 years and younger...........................................139 Part A. Diagnosis ......................................................................................................................................................... 140 Asthma and wheezing in young children ................................................................................................................140 Clinical diagnosis of asthma....................................................................................................................................141 Tests to assist in diagnosis......................................................................................................................................143 Differential diagnosis ............................................................................................................................................... 144 Part B. Assessment and management........................................................................................................................146 Goals of asthma management.................................................................................................................................146 Assessment of asthma ............................................................................................................................................146
3
COPYRIGHTED MATERIAL- DO NOT COPY OR DISTRIBUTE

Medications for symptom control and risk reduction................................................................................................148 Asthma treatment steps for children aged 5 years and younger .............................................................................150 Reviewing response and adjusting treatment .........................................................................................................153 Choice of inhaler device ..........................................................................................................................................153 Asthma self-management education for carers of young children .........................................................................154
Part C. Management of worsening asthma and exacerbations in children 5 years and younger ...............................155 Diagnosis of exacerbations......................................................................................................................................155 Initial home management of asthma exacerbations ................................................................................................156 Primary care or hospital management of acute asthma exacerbations...................................................................158
Chapter 7. Primary prevention of asthma ..................................................................................................................163
Factors contributing to the development of asthma in children ...............................................................................164 Factors associated with increased or decreased risk of asthma in children............................................................164 Advice about primary prevention of asthma ............................................................................................................167
SECTION 3.TRANSLATION INTO CLINICAL PRACTICE................................................................................................169 Chapter 8. Implementing asthma management strategies into health systems....................................................169 Introduction ..............................................................................................................................................................170 Adapting and implementing asthma clinical practice guidelines..............................................................................170 Barriers and facilitators ............................................................................................................................................172 Examples of high impact implementation interventions...........................................................................................172 Evaluation of the implementation process ...............................................................................................................172 How can GINA help with implementation? ..............................................................................................................173 REFERENCES ....................................................................................................................................................................174
4
COPYRIGHTED MATERIAL- DO NOT COPY OR DISTRIBUTE

Tables and figures
DIAGNOSIS
Box 1-1. Box 1-2. Box 1-3. Box 1-4. Box 1-5.
ASSESSMENT
Box 2-1. Box 2-2. Box 2-3. Box 2-4.
Diagnostic flowchart for clinical practice – initial presentation 22 Diagnostic criteria for asthma in adults, adolescents, and children 6–11 years 23 Steps for confirming the diagnosis of asthma in a patient already taking controller treatment 26 How to step down controller treatment to help confirm the diagnosis of asthma 27 Differential diagnosis of asthma in adults, adolescents and children 6–11 years 27
Assessment of asthma in adults, adolescents, and children 6–11 years 33 GINA assessment of asthma control in adults, adolescents and children 6–11 years 35 Specific questions for assessment of asthma in children 6–11 years 36 Investigating a patient with poor symptom control and/or exacerbations despite treatment 40
ASTHMA MANAGEMENT
Box 3-1. Box 3-2. Box 3-3. Box 3-4A. Box 3-4B. Box 3-4C. Box 3-4D. Box 3-5A. Box 3-5B. Box 3-6. Box 3-7. Box 3-8. Box 3-9. Box 3-10. Box 3-11. Box 3-12. Box 3-13. Box 3-14.
Communication strategies for health care providers 43 The asthma management cycle for personalized asthma care 44 Population level versus patient level decisions about asthma treatment 46 Initial asthma treatment - recommended options for adults and adolescents 50 Selecting initial controller treatment in adults and adolescents with a diagnosis of asthma 51 Initial asthma treatment - recommended options for children aged 6–11 years 52 Selecting initial controller treatment in children aged 6–11 years with a diagnosis of asthma 53 Personalized management for adults and adolescents to control symptoms and minimize future risk 54 Personalized management for children 6–11 years to control symptoms and minimize future risk 55 Low, medium and high daily doses of inhaled corticosteroids 56 Options for stepping down treatment once asthma is well controlled 66 Treating modifiable risk factors to reduce exacerbations 67 Non-pharmacological interventions - summary 70 Effectiveness of avoidance measures for indoor allergens 74 Indications for considering referral for expert advice, where available 78 Strategies to ensure effective use of inhaler devices 80 Poor medication adherence in asthma 81 Asthma information 82
Box 3-15. Box 3-16A. Box 3-16B. Box 3-16C. Box 3-16D.
What proportion of adults have difficult-to-treat or severe asthma? 95 Decision tree – investigate and manage adult and adolescent patients with difficult-to-treat asthma 97 Decision tree – assess and treat severe asthma phenotypes 98 Decision tree – consider add-on biologic Type 2 targeted treatments 99 Decision tree – monitor and manage severe asthma treatment 100
Difficult-to-treat and severe asthma
EXACERBATIONS
Box 4-1. Box 4-2. Box 4-3. Box 4-4. Box 4-5.
Factors that increase the risk of asthma-related death 113 Self-management of worsening asthma in adults and adolescents with a written asthma action plan 117 Management of asthma exacerbations in primary care (adults, adolescents, children 6–11 years) 119 Management of asthma exacerbations in acute care facility, e.g. emergency department 123 Discharge management after hospital or emergency department care for asthma 127
5
COPYRIGHTED MATERIAL- DO NOT COPY OR DISTRIBUTE

ASTHMA, COPD AND ASTHMA+COPD
Box 5-1. Box 5-2. Box 5-3. Box 5-4.
Current definitions of asthma and COPD, and clinical description of asthma-COPD overlap 132 Approach to initial treatment in patients with asthma and/or COPD 133 Spirometric measures in asthma and COPD 134 Specialized investigations sometimes used in distinguishing asthma and COPD 136
CHILDREN 5 YEARS AND YOUNGER
Box 6-1. Box 6-2. Box 6-2A. Box 6-3. Box 6-4. Box 6-5. Box 6-6. Box 6-7. Box 6-8. Box 6-9. Box 6-10. Box 6-11.
Probability of asthma diagnosis in children 5 years and younger 141 Features suggesting a diagnosis of asthma in children 5 years and younger 142 Questions that can be used to elicit features suggestive of asthma 142 Common differential diagnoses of asthma in children 5 years and younger 145 GINA assessment of asthma control in children 5 years and younger 147 Personalized management of asthma in children 5 years and younger 152 Low daily doses of inhaled corticosteroids for children 5 years and younger 153 Choosing an inhaler device for children 5 years and younger 154 Primary care management of acute asthma or wheezing in children 5 years and younger 157 Initial assessment of acute asthma exacerbations in children 5 years and younger 158 Indications for immediate transfer to hospital for children 5 years and younger 159 Initial emergency department management of asthma exacerbations in children 5 years and younger 160
PRIMARY PREVENTION OF ASTHMA
Box 7-1. Advice about primary prevention of asthma in children 5 years and younger 167
IMPLEMENTATION STRATEGIES
Box 8-1. Box 8-2. Box 8-3. Box 8-4
Approach to implementation of the Global Strategy for Asthma Management and Prevention 171 Essential elements required to implement a health-related strategy 171 Examples of barriers to the implementation of evidence-based recommendations 172 Examples of high-impact interventions in asthma management 172
6
COPYRIGHTED MATERIAL- DO NOT COPY OR DISTRIBUTE

Preface
Asthma is a serious global health problem affecting all age groups. Its prevalence is increasing in many countries, especially among children. Although some countries have seen a decline in hospitalizations and deaths from asthma, asthma still imposes an unacceptable burden on health care systems, and on society through loss of productivity in the workplace and, especially for pediatric asthma, disruption to the family.
In 1993, the National Heart, Lung, and Blood Institute collaborated with the World Health Organization to convene a workshop that led to a Workshop Report: Global Strategy for Asthma Management and Prevention.1 This was followed by the establishment of the Global Initiative for Asthma (GINA), a network of individuals, organizations, and public health officials to disseminate information about the care of patients with asthma, and to provide a mechanism to translate scientific evidence into improved asthma care. The GINA Assembly was subsequently initiated, as an ad hoc group of dedicated asthma care experts from many countries. The Assembly works with the Science Committee, the Board of Directors and the Dissemination and Implementation Committee to promote international collaboration and dissemination of information about asthma. The GINA report (“Global Strategy for Asthma Management and Prevention”), has been updated annually since 2002, and publications based on the GINA reports have been translated into many languages. In 2001, GINA initiated an annual World Asthma Day, raising awareness about the burden of asthma, and becoming a focus for local and national activities to educate families and health care professionals about effective methods to manage and control asthma.
In spite of these efforts, and the availability of effective therapies, international surveys provide ongoing evidence for suboptimal asthma control in many countries. It is clear that if recommendations contained within this report are to improve care of people with asthma, every effort must be made to encourage health care leaders to assure availability of, and access to, medications, and to develop means to implement and evaluate effective asthma management programs. To this end, the major revision of the GINA report published in May 2014 not only reflected new evidence about asthma and its treatment, but also integrated evidence into strategies that would be both clinically relevant and feasible for implementation into busy clinical practice, and presented recommendations in a user-friendly way with extensive use of summary tables and flow-charts. For clinical utility, recommendations for clinical practice are contained in the core GINA Report, while additional resources and background supporting material are provided online at www.ginasthma.org. New recommendations about treatment of mild asthma, described in the present report, represent the outcome of more than a decade of work by GINA members and others, and may be considered the most fundamental change in asthma management in the past 30 years.
It is essential that we acknowledge the superlative work of all who have contributed to the success of the GINA program, and the many people who have participated in it; in particular, the outstanding and dedicated work of Drs Suzanne Hurd as Scientific Director and Claude Lenfant as Executive Director over the many years since GINA was first established, until their retirement in December 2015. Through their tireless contributions, Dr Hurd and Dr Lenfant fostered and facilitated the development of GINA. In January 2016, we were delighted to welcome Ms Rebecca Decker, BS, MSJ, as the new Program Director for GINA and GOLD, and we appreciate the commitment and skills that she has brought to this demanding role.
The work of GINA is now supported only by income generated from the sale of materials based on the report. The members of the GINA Committees are solely responsible for the statements and conclusions presented in this publication. They receive no honoraria or expenses to attend the scientific review meetings, nor for the many hours spent reviewing the literature and contributing substantively to the writing of the report.
We hope you find this report to be a useful resource in the management of asthma and that, in using it, you will recognize the need to individualize the care of each and every asthma patient you see.
Helen K Reddel, MBBS PhD Louis-Philippe Boulet, MD Chair, GINA Science Committee Chair, GINA Board of Directors
 7
COPYRIGHTED MATERIAL- DO NOT COPY OR DISTRIBUTE

Members of GINA committees (2019-20) GINA SCIENTIFIC COMMITTEE
Helen K. Reddel, MBBS PhD, Chair
Woolcock Institute of Medical Research, University of Sydney
Sydney, Australia
Leonard B. Bacharier, MD
Washington University School of Medicine St Louis, MO, USA
Eric D. Bateman, MD
University of Cape Town Lung Institute Cape Town, South Africa
Louis-Philippe Boulet, MD Université Laval
Québec, QC, Canada
Christopher Brightling, FMedSci, PhD Leicester NIHR Biomedical Research Centre, University of Leicester
Leicester, UK
Guy Brusselle, MD, PhD Ghent University Hospital Ghent, Belgium
Roland Buhl, MD PhD Mainz University Hospital Mainz, Germany
J. Mark FitzGerald, MD University of British Columbia Vancouver, BC, Canada
Louise Fleming, MBChB MD Royal Brompton Hospital London, United Kingdom
Hiromasa Inoue, MD Kagoshima University Kagoshima, Japan
Fanny Wai-san Ko, MD
The Chinese University of Hong Kong Hong Kong
Jerry A. Krishnan, MD PhD
University of Illinois Hospital & Health Sciences System Chicago, IL, USA
Kevin Mortimer, BA/MA, MB/BChir, PhD Liverpool School of Tropical Medicine Liverpool, UK
Soren Erik Pedersen, MD (to May 2019) Kolding Hospital
Kolding, Denmark
Aziz Sheikh, BSc, MBBS, MSc, MD The University of Edinburgh Edinburgh, United Kingdom
GINA BOARD OF DIRECTORS
Louis-Philippe Boulet, MD, Chair Université Laval
Québec, QC, Canada
Eric D. Bateman, MD
University of Cape Town Lung Institute Cape Town, South Africa
Guy Brusselle, MD, PhD Ghent University Hospital Ghent, Belgium
Alvaro A. Cruz, MD Federal University of Bahia Salvador, BA, Brazil
J. Mark FitzGerald, MD University of British Columbia Vancouver, BC, Canada
Hiromasa Inoue, MD Kagoshima University Kagoshima, Japan
Jerry A. Krishnan, MD PhD
University of Illinois Hospital & Health Sciences System Chicago, IL, USA
Mark L. Levy, MD Locum GP London, UK
Jiangtao Lin, MD
China-Japan Friendship Hospital Peking University
Beijing, China
  8
COPYRIGHTED MATERIAL- DO NOT COPY OR DISTRIBUTE

Members of GINA Board (continued)
Soren Erik Pedersen, MD (to May 2019)
University of Southern Denmark and Kolding Hospital Kolding, Denmark
Helen K. Reddel, MBBS PhD
Woolcock Institute of Medical Research, University of Sydney
Sydney, Australia
Arzu Yorgancioglu, MD Celal Bayar University Department of Pulmonology Manisa, Turkey
GINA DISSEMINATION AND IMPLEMENTATION COMMITTEE
Mark L. Levy, MD Chair (to Sept 2019) Locum GP
London, UK
Alvaro A. Cruz, MD Chair (from Sept 2019) Federal University of Bahia
Salvador, BA, Brazil
Louis-Philippe Boulet, MD Université Laval
Québec, QC, Canada
Guy Brusselle, MD, PhD Ghent University Hospital Ghent, Belgium
Hiromasa Inoue, MD Kagoshima University Kagoshima, Japan
Jerry A. Krishnan, MD PhD
University of Illinois Hospital & Health Sciences System Chicago, IL, USA
Arzu Yorgancioglu, MD Celal Bayar University Department of Pulmonology Manisa, Turkey
GINA PROGRAM
Rebecca Decker, BS, MSJ
EDITORIAL ASSISTANCE
Ruth Hadfield, BSc, DPhil, GCBiostat Jenni Harman, BVSc, BA
GRAPHICS ASSISTANCE
Kate Chisnall
INFORMATION DESIGN
Tomoko Ichikawa, MS Hugh Musick, MBA
Institute for Healthcare Delivery Design University of Illinois, Chicago, USA
 Disclosures for members of GINA Board of Directors and Science Committee can be found at www.ginasthma.org
 9
COPYRIGHTED MATERIAL- DO NOT COPY OR DISTRIBUTE

COPYRIGHTED MATERIAL- DO NOT COPY OR DISTRIBUTE

Methodology GINA SCIENCE COMMITTEE
The GINA Science Committee was established in 2002 to review published research on asthma management and prevention, to evaluate the impact of this research on recommendations in GINA documents, and to provide yearly updates to these documents. The members are recognized leaders in asthma research and clinical practice with the scientific expertise to contribute to the task of the Committee. They are invited to serve for a limited period and in a voluntary capacity. The Committee is broadly representative of adult and pediatric disciplines as well as from diverse geographic regions. The Science Committee meets twice yearly in conjunction with the American Thoracic Society (ATS) and European Respiratory Society (ERS) international conferences, to review asthma-related scientific literature. Statements of interest for Committee members are found on the GINA website www.ginasthma.org.
PROCESSES FOR UPDATES AND REVISIONS OF THE GINA REPORT
GINA processes for the review of evidence and development of recommendations for GINA reports, including handling of conflict of interest, were reviewed by the Science Committee and approved by the Board in September 2018, and are described below.
Literature search
For each meeting of the GINA Science Committee, a rolling PubMed search is performed covering approximately 18 months, using filters established by the Committee: 1) asthma, all fields, all ages, only items with abstracts, clinical trial, human; and 2) asthma and meta-analysis, all fields, all ages, only items with abstracts, human. The ‘clinical trial’ publication type includes not only conventional randomized controlled trials, but also pragmatic, real-life and observational studies. The respiratory community is also invited to submit to the Program Director any other peer- reviewed publications that they believe should be considered, providing an abstract and the full paper are submitted in (or translated into) English; however, because of the comprehensive process for literature review, such ad hoc submissions have rarely resulted in substantial changes to the report.
Screening and review
After initial screening of articles identified by a cumulative search of the literature by the Editorial Assistant and Chair of the Science Committee, each publication identified by the above search is reviewed for relevance and quality by members of the Science Committee. Each publication is allocated to at least two Committee member reviewers, neither of whom may be an author (or co-author) or declare a conflict of interest in relation to the publication. All members receive a copy of all of the abstracts and non-conflicted members have the opportunity to provide comments during the pre-meeting review period. Members evaluate the abstract and, by their judgment, the full publication, and answer written questions about whether the scientific data impact on GINA recommendations, and if so, what specific changes should be made. A list of all publications reviewed by the Committee is posted on the GINA website (www.ginasthma.org).
Discussion and decisions during Science Committee meetings
During Committee meetings, each publication that is assessed by at least one member to potentially impact on the GINA report is discussed. This process comprises three parts: (1) evaluation of the relevance and quality of the publication;
(2) a decision about inclusion of the publication in the report; and (3) (if relevant) discussion about related changes to the report. First, the Committee considers the relevance of the study to the GINA report, the quality of the study, the reliability of the findings and the interpretation of the results, based on the responses from reviewers and discussion among members of the Committee. During this discussion, an author may be requested to provide clarification or respond to questions relating to the study, but they may not take part in the second phase, during which the Committee decides whether the publication should be included in the GINA report. These decisions to modify the report or its references are made by consensus by Committee members present. If the chair is an author on a publication being reviewed, an alternative chair is appointed to lead the discussion in part 1 and the decision in part 2 for that publication.
  Methodology 11
COPYRIGHTED MATERIAL- DO NOT COPY OR DISTRIBUTE

If the committee resolves to include the publication in the report, the author is permitted to take part in the third phase that involves discussions about and decisions on changes to the report, including the positioning of the study findings in the report and the way that they would be integrated with existing (or other new) components of the GINA management strategy. These discussions may take place immediately, or over the course of time as new evidence emerges or as other changes to the report are agreed and implemented. The above conflict of interest considerations also apply to members of the GINA Board who ex-officio attend GINA Science Committee meetings.
In 2009, after carrying out two sample reviews using the GRADE system,2 GINA decided not to adopt this methodology for its general processes because of the major resource challenges that it would present. This decision also reflected that, unique among evidence-based recommendations in asthma, and most other therapeutic areas, GINA conducts an ongoing twice-yearly update of the evidence base for its recommendations. As with all previous GINA reports, levels of evidence are assigned to management recommendations where appropriate. A description of the current criteria is found in Table A, which was developed by the National Heart Lung and Blood Institute. From 2019, GINA has also described the values and preferences that were taken into account in making major new recommendations.
Table A. Description of levels of evidence used in this report
                        Evidence Sources level of evidence
Definition
        A
          Randomized controlled trials (RCTs) and meta- analyses. Rich body of data.
   Evidence is from endpoints of well designed RCTs, meta-analyses of relevant studies, or strong observational evidence that provide a consistent pattern of findings in the population for which the recommendation is made. Category A requires substantial numbers of studies involving substantial numbers of participants.
    B
   Randomized controlled trials (RCTs) and meta- analyses. Limited body of data.
  Evidence is from endpoints of intervention studies that include only a limited number of patients, post hoc or subgroup analysis of RCTs or meta-analysis of such RCTs. In general, Category B pertains when few randomized trials exist, they are small in size, they were under-taken in a population that differs from the target population of the recommendation, or the results are somewhat inconsistent.
    C
    Nonrandomized trials. Observational studies.
    Evidence is from outcomes of uncontrolled or non-randomized trials or from observational studies.
    D
     Panel consensus judgment.
    This category is used only in cases where the provision of some guidance was deemed valuable but the clinical literature addressing the subject was insufficient to justify placement in one of the other categories. The Panel Consensus is based on clinical experience or knowledge that does not meet the above listed criteria.
   New therapies and indications
The GINA report is a global strategy document. Since regulatory approvals differ from country to country, and manufacturers do not necessarily make regulatory submissions in all countries, some GINA recommendations are likely to be off-label in some countries. This is a particular issue for pediatrics, where across different diseases, many treatment recommendations for pre-school children and for children aged 6–11 years are off-label.
For new therapies, the GINA Science Committee makes recommendations after approval for asthma by at least one major regulatory agency (e.g. European Medicines Agency, Food and Drug Administration). The reason is that
12 Methodology
COPYRIGHTED MATERIAL- DO NOT COPY OR DISTRIBUTE

regulators often receive substantially more safety data on new medications than are available to GINA through the peer- reviewed literature. However, decisions by GINA to make or not make a recommendation about any therapy, or in any particular subpopulation, are based on the best available peer-reviewed evidence and not on labeling directives from regulators.
For existing therapies with evidence for new regimens or in different populations than are covered by existing regulatory labels, the Science Committee and Board agreed in May 2018, in the context of new evidence for use of long-term low dose macrolides in moderate-severe asthma, that the Committee may consider making recommendations that are not necessarily covered by regulatory indications in any country at the time, provided the Committee is satisfied with the available evidence around safety and efficacy/effectiveness. The same approach was again taken in 2019 with recommendations for mild asthma about treatment with as-needed inhaled corticosteroid (ICS)-formoterol and taking ICS whenever SABA is taken.
Since the GINA report represents a global strategy, the 2020 report therefore no longer refers to recommendations being ‘off-label’. However, readers are advised that when assessing and treating patients, they should use their own professional judgment and should also take into account local and national guidelines and eligibility criteria, as well as licensed drug doses.
LITERATURE REVIEWED FOR GINA 2020 UPDATE
The GINA report has been updated in 2020 following the routine twice-yearly review of the literature by the GINA Science Committee. The literature searches for ‘clinical trial’ publication types (see above) and meta-analyses identified a total of 2,420 publications, of which 1,860 were screened out for duplicates, relevance and/or quality. The remaining 560 publications (377 ‘clinical trials’ and 183 meta-analyses) were reviewed by at least two members of the Science Committee; a total of 89 were subsequently discussed at face-to-face meetings in May 2019 in Dallas, USA and in September 2019 in Madrid, Spain. A list of key changes in GINA 2020 can be found starting on p.14, and a tracked changes copy of the 2019 report is archived on the GINA website at www.ginasthma.org/archived-reports/.
FUTURE CHALLENGES
In spite of laudable efforts to improve asthma care over the past 20 years, many patients globally have not benefited from advances in asthma treatment and often lack even the rudiments of care. Many of the world’s population live in areas with inadequate medical facilities and meager financial resources. The GINA Board of Directors recognizes that ‘fixed’ international guidelines and ‘rigid’ scientific protocols will not work in many locations. Thus, the recommendations found in this report must be adapted to fit local practices and the availability of health care resources.
At the most fundamental level, patients in many areas may not have access even to low dose inhaled corticosteroids, which are the cornerstone of care for asthma patients of all severity. More broadly, medications remain the major contributor to the overall costs of asthma management, so the access to and pricing of high quality asthma medications continues to be an issue of urgent need and a growing area of research interest.3 With budesonide-formoterol now on the World Health Organization (WHO) essential medicines list, the changes to treatment of mild asthma first included in the 2019 report may provide a feasible solution to reduce the risk of severe exacerbations with very low dose treatment.4
A challenge for the GINA Board of Directors for the next several years is to continue working with primary health care providers, public health officials and patient support organizations to design, implement, and evaluate asthma care programs to meet local needs in various countries. The Board continues to examine barriers to implementation of asthma management recommendations, especially in primary care settings and in developing countries, and to examine new and innovative approaches that will ensure the delivery of the best possible asthma care. GINA is a partner organization in a program launched in March 2006 by WHO, the Global Alliance against Chronic Respiratory Diseases (GARD). Through the work of the GINA Board of Directors, and in cooperation with GARD, substantial progress toward better care for all patients with asthma should be achieved in the next decade.
  Methodology 13
COPYRIGHTED MATERIAL- DO NOT COPY OR DISTRIBUTE

What’s new in GINA 2020?
The GINA report has been updated in 2020 following the routine twice-yearly cumulative review of the literature by the GINA Scientific Committee. Full details of the changes can be found in the tracked version archived on the GINA website. In summary, the key changes are:
• InterimguidanceaboutasthmaandCOVID-19:Briefadvicehasbeenadded(p.17)aboutmanagementofasthma in the context of the COVID-19 pandemic, with a focus on safety of patients and healthcare workers, based on evidence available at the time of publication.
• Methodology:Additionaldetailhasbeenadded(p.12)aboutGINArecommendationsfornewandexistingtherapies. Since GINA is a global strategy, and regulatory indications vary between countries, specific therapies are no longer stated to be ‘off-label’. Clinicians are reminded in several locations throughout the report to use their own professional judgment in assessing and treating individual patients, and to check local eligibility, licensed drug dosages, payer criteria, and national guidelines when prescribing.
• Assessmentofsymptomcontrol:Itisclarifiedthattherelieverusecriterionformingpartoftheassessmentof asthma symptom control (Box 2-2, p.35) relates to as-needed short-acting β2-agonist (SABA). Our current view is that frequency of as-needed ICS-formoterol should not be included in the assessment of symptom control, particularly for patients not taking maintenance ICS, as it is providing the patient’s controller therapy. Further data are awaited, and this issue will be reviewed again next year.
• Additionalevidencesupportingtheroleofas-neededICS-formoterolinmildasthma:The2019GINA recommendations for use of as-needed ICS-formoterol in mild asthma (p.57) are further supported by the results of two additional randomized controlled trials (RCTs) in adults. These open-label studies represented the way that patients with mild asthma would use as-needed ICS-formoterol in real life. They included patients using SABA at baseline between twice a month and twice a day.
• Inflammatoryphenotypingisnotneededforprescribingas-neededICS-formoterolinmildasthma:Intwo studies, the benefit of as-needed ICS-formoterol for risk reduction and symptom control was independent of baseline characteristics, including inflammatory markers (blood eosinophils and exhaled nitric oxide) (p.48).
• Newresourcesforinitialtreatmentofnewly-diagnosedasthma:Newfigureshavebeenaddedtohelpexplain initial treatment options for adults and adolescents (Box 3-4B, p.51) and children 6–11 years (Boxes 3-4D, p.53) with newly-diagnosed asthma.
• MaximumdailydoseofICS-formoterol:ForpatientsprescribedmaintenanceandrelievertreatmentwithICS- formoterol, the maximum recommended total dose in a single day is 48mcg formoterol for beclometasone-formoterol, and 72mcg formoterol for budesonide-formoterol (Steps 3 and 4, p.60 and p.61). This also applies to as-needed-only use of budesonide-formoterol in mild asthma. However, in randomized controlled trials in mild asthma, such high usage was rarely seen, and average use was around 3–4 doses per week. This information has been added in text about Steps 1 (p.57) and Step 2 (p.59).
• TakingICSwheneverSABAistaken,inmildasthma:Additionalsupportforthistreatmentoptioninchildren6-17 years with mild asthma is provided by a randomized controlled trial in African-American children (p.59).
• Low,mediumandhighdoseICS:Table3-6(p.56)hasbeenrevisedtoreflecttheuseofICSformulationsatdifferent doses in clinical practice. Of note, this is not an equivalence table, but instead represents suggested doses of various ICS formulations for the ‘low’, ‘medium’ and ‘high’ dose ICS options included in treatment recommendations. However, doses and regulatory labelling will vary from country to country.
• Additionalevidenceaboutmanagementofasthmainchildren:Newevidenceaddedin2020includesa systematic review showing that school-based programs including asthma self-management reduced emergency department visits, hospitalizations and days of reduced activity (p.84); and that in pre-schoolers with asthma, daily ICS
              14 Methodology
COPYRIGHTED MATERIAL- DO NOT COPY OR DISTRIBUTE

is more effective than leukotriene receptor antagonists (LTRA) for symptom control and exacerbation reduction (p.150).
• Mepolizumab:thisbiologicagenthasbeenapprovedforchildrenaged6yearsandolderwithsevereeosinophilic asthma, but efficacy data in this age group are limited to a small open-label uncontrolled study (p.63 and p.107).
• Riskofadverseeffectsofmontelukast:Alertshavebeenaddedabouttheriskofseriousmentalhealthadverse effects with montelukast, including the requirement by the FDA for a boxed warning (p.59 and elsewhere).
• AsthmaandCOPD:Chapter5(p.129)isaboutpatientswithfeaturesofbothasthmaandchronicobstructive pulmonary disease (COPD), also described as ‘asthma-COPD overlap’ or ‘asthma+COPD’. This chapter has been rewritten, and a new, simpler summary figure included (Box 5-2, p.133). The emphasis of this chapter is on advice for primary care and general clinicians, including evidence that patients with features of both asthma and COPD should be treated with ICS-containing therapy, as this reduces their risk of hospitalization and death compared with long- acting bronchodilators alone.
• Asthmainpregnancy:Areviewofguidelinesforasthmainpregnancyhighlightedtheneedformoreclinicaltrials, and for clarity in recommendations (p.89).
• Acuteasthma:Referencesto‘highflowoxygen’inpreviousreportshavebeencorrectedto‘highconcentration oxygen’.
• Identificationofsevereasthmaexacerbationsinchildren5yearsandyounger:Assessmentcriteriahavebeen revised (Box 6-8 p.157 and Box 6-9, p.158), with respiratory rate added, retractions removed and pulse rates revised lower.
• Roleoftrainedlayhealthworkers:Asthmaoutcomescanbeimprovedwithinterventionsbytrainedlayhealth workers, as well as by trained nurses and pharmacists (p.82).
• Factorscontributingtodevelopmentofasthma:Newevidencesuggeststhat13%ofglobalasthmaincidencein children may be attributable to traffic-related air pollution, and that obesity may be a risk factor for developing asthma (p.163).
Corrections, June 2020
Boxes 3-5A (Personalized management for adults and adolescents to control symptoms and minimize future risk, p.54) and 3-5B (Personalized management for children 6–11 years to control symptoms and minimize future risk, p.55) have been corrected to the 2020 versions of these figures, as in the Pocket Guide and slide set. The only differences from 2019 were some minor changes to the layout and formatting, and some minor wording updates; there were no differences in the medication recommendations themselves.
Reference 98 (Ulrik CS. Peripheral eosinophil counts as a marker of disease activity in intrinsic and extrinsic asthma. Clin Exp Allergy 1995;25:820-7) has been corrected to Ulrik CS, Frederiksen J. Mortality and markers of risk of asthma death among 1,075 outpatients with asthma. Chest. 1995;108:10-5
Reference 129 (Santanello NC, et al. Validation of an asthma symptom diary for interventional studies. Arch Dis Child 1999;80:414-20) has been corrected to Santanello NC, Zhang J, Seidenberg B, Reiss TF, Barber BL. What are minimal important changes for asthma measures in a clinical trial? Eur Respir J. 1999;14:23-7.
             Methodology 15
COPYRIGHTED MATERIAL- DO NOT COPY OR DISTRIBUTE

Peer-reviewed publications about the GINA report
The following articles about the GINA report in peer-reviewed journals have been published on behalf of GINA.
Boulet LP, Reddel HK, Brightling CEB, Brusselle G. GINA fosters World Asthma Day 2020 to prevent asthma deaths. Am J Physiol Lung Cell Mol Physiol 2020 (doi: 10.1152/ajplung.00075.2020)
Reddel HK. GINA recommendations in adults with symptomatic mild asthma and a smoking history. Eur Respir J. 2020;55:2000068 (doi: 10.1183/13993003.00068-2020).
Licskai C, Yang CL, Lemiere C, Ducharme FM, Lougheed MD, Radhakrishnan D, Podgers D, et al. Are the 2019 Global Initiative for Asthma (GINA) strategy recommendations applicable to the Canadian context? A conversation between the Canadian Thoracic Society Asthma Assembly and Professor Helen Reddel, Chair of the GINA Scientific Committee. Can J Respir Crit Care Sleep Med 2019:1-4 (open access: doi.org/10.1080/24745332.2019.1679553).
Reddel HK, FitzGerald JM, Bateman ED, Bacharier LB, Becker A, Brusselle G, Buhl R, Cruz AA, Fleming L, Inoue H, Ko FW, Krishnan JA, Levy ML, Lin J, Pedersen SE, Sheikh A, Yorgancioglu A, Boulet L-P. GINA 2019: a fundamental change in asthma management. Treatment of asthma with short-acting bronchodilators alone is no longer recommended for adults and adolescents. Eur Respir J 2019;53:1901046 (open access: doi: 10.1183/13993003.01046-2019)
Boulet LP, Reddel HK, Bateman ED, Pedersen S, FitzGerald JM and O’Byrne PM. The Global Initiative for Asthma (GINA): 25 years later. Eur Respir J 2019;54:1900598 (doi: 10.1183/13993003.00598-2019).
Reddel HK. The impact of the Global Initiative for Asthma (GINA): compass, concepts, controversies and challenges. BRN Rev 2019;5:4-18 (open access: doi: 10.23866/BRNRev:2017-0034)
Reddel HK, Bateman ED, Becker A, Boulet LP, Cruz AA, Drazen JM, Haahtela T, Hurd SS, Inoue H, de Jongste JC, Lemanske RF Jr, Levy ML, O'Byrne PM, Paggiaro P, Pedersen SE, Pizzichini E, Soto-Quiroz M, Szefler SJ, Wong GW, FitzGerald JM. A summary of the new GINA strategy: a roadmap to asthma control. Eur Respir J 2015;46:622-39 (open access; doi 10.1183/13993003.00853-2015).
Reddel HK, Hurd SS, FitzGerald JM. World Asthma Day. GINA 2014: a global asthma strategy for a global problem. Int J Tuberc Lung Dis 2014;18:505-6 (open access: doi.org/10.5588/ijtld.14.0246).
Boulet LP, FitzGerald JM, Reddel HK. The revised 2014 GINA strategy report: opportunities for change. Curr Opin Pulm Med 2015;21:1-7.
Reddel HK, Levy ML. The GINA asthma strategy report: what's new for primary care? NPJ Prim Care Respir Med 2015;25:15050 (open access: doi 10.1038/npjpcrm.2015.50).
Bateman ED, Hurd SS, Barnes PJ, Bousquet J, Drazen JM, FitzGerald JM, Gibson P, et al. Global strategy for asthma management and prevention: GINA executive summary. Eur Respir J. 2008;31:143-78.
Bousquet J. Global initiative for asthma (GINA) and its objectives. Clin Exp Allergy. 2000;30 Suppl 1:2-5.
Bousquet J, Clark TJ, Hurd S, Khaltaev N, Lenfant C, O'Byrne P, Sheffer A. GINA guidelines on asthma and beyond. Allergy. 2007;62:102-12.
Fitzgerald JM, Bateman E, Hurd S, Boulet LP, Haahtela T, Cruz AA, Levy ML. The GINA Asthma Challenge: reducing asthma hospitalisations. Eur Respir J. 2011;38:997-8.
Masoli M, Fabian D, Holt S, Beasley R, Global Initiative for Asthma P. The global burden of asthma: executive summary of the GINA Dissemination Committee report. Allergy. 2004;59:469-78.
O'Byrne PM. 2007 update of the Global Initiative for Asthma management and prevention: what's new? Pol Arch Med Wewn. 2008;118:179-80.
16 Methodology
COPYRIGHTED MATERIAL- DO NOT COPY OR DISTRIBUTE

Interim guidance on asthma management during the COVID-19 pandemic
Advise patients with asthma to continue taking their prescribed asthma medications, particularly inhaled corticosteroid (ICS)-containing medications, and oral corticosteroids (OCS) if prescribed
It is important for patients to continue taking their prescribed asthma medications as usual during the COVID-19 (‘coronavirus disease 2019’) pandemic. This includes ICS-containing medications (alone or in combination with a long- acting beta2-agonist [LABA]), and add-on therapy including biologic therapy for severe asthma. Stopping ICS often leads to potentially dangerous worsening of asthma. See Chapter 3B (p.47) for information about asthma medications and regimens and non-pharmacologic strategies, and Chapter 3C (p.79) for guided asthma self-management education and skills training.
For a small proportion of patients with severe asthma, long-term OCS may sometimes be needed, and it is very dangerous to stop these suddenly. See Chapter 3E (p.94) for advice about investigation and management of difficult-to- treat and severe asthma, including addition of biologic therapy for minimizing use of OCS.
Advise patients to discuss with you before stopping any asthma medication. Make sure that all patients have a written asthma action plan
An action plan tells the patient how to recognize worsening asthma, how to increase their reliever and controller medications, and when to seek medical help. A short course of OCS may be needed during severe asthma flare-ups (exacerbations). See Box 4-2 (p.117) for more information about specific action plan options for increasing controller and reliever medications, depending on the patient’s usual therapeutic regimen.
At present, there is no clear evidence about how to distinguish between worsening asthma due to respiratory viral infections such as rhinovirus and influenza, and COVID-19.
Where possible, avoid use of nebulizers due to the risk of transmitting infection to other patients and to healthcare workers
Nebulizers can transmit respiratory viral particles for approximately 1 meter. Instead, to deliver short-acting beta2-agonist for acute asthma in adults and children, use a pressurized metered-dose inhaler and spacer, with a mouthpiece or tightly fitting face mask, if required. Check the manufacturer’s instructions about whether a spacer can be autoclaved. If not (as is the case for many types of spacers), or if in doubt, spacers should be restricted to single patient use.
Remind patients not to share inhaler devices or spacers with family members, to avoid transmitting infection.
Avoid spirometry in patients with confirmed/suspected COVID-19
Spirometry can disseminate viral particles and expose staff and patients to risk of infection. While community transmission of the virus is occurring in your region, postpone spirometry and peak flow measurement within health care facilities unless there is an urgent need. If spirometry is needed urgently for clinical management, follow infection control precautions for contact and droplet precautions. World Health Organization (WHO) recommendations are found here: www.who.int/publications-detail/infection-prevention-and-control-during-health-care-when-novel-coronavirus-(ncov)- infection-is-suspected-20200125.
      Interim advice about COVID-19 and asthma 17
COPYRIGHTED MATERIAL- DO NOT COPY OR DISTRIBUTE

Follow infection control recommendations if other aerosol-generating procedures are needed
Other aerosol-generating procedures include oxygen therapy (including with nasal prongs), sputum induction, manual ventilation, non-invasive ventilation and intubation. World Health Organization (WHO) recommendations are found here: www.who.int/publications-detail/infection-prevention-and-control-during-health-care-when-novel-coronavirus-(ncov)- infection-is-suspected-20200125.
Follow local health advice about hygiene strategies and use of personal protective equipment, as new information becomes available in your country or region
The website of the US Centers for Disease Control and Prevention (CDC) provides up-to-date information about COVID- 19 for health professionals: www.cdc.gov/coronavirus/2019-nCoV/hcp/index.html, and for patients: https://www.cdc.gov/coronavirus/2019-ncov/index.html.
The website of the World Health Organization (WHO) provides comprehensive advice for health professionals and health systems about prevention and management of COVID-19: www.who.int/emergencies/diseases/novel-coronavirus- 2019/technical-guidance.
Global Initiative for Asthma, April 3, 2020
Additional advice about management of asthma in the context of COVID-19 will be posted on the GINA website (www.ginasthma.org) as it becomes available.
       18 Interim advice about COVID-19 and asthma
COPYRIGHTED MATERIAL- DO NOT COPY OR DISTRIBUTE

 SECTION 1. ADULTS, ADOLESCENTS AND CHILDREN 6 YEARS AND OLDER
Chapter 1.
Definition, description, and diagnosis of asthma
 COPYRIGHTED MATERIAL- DO NOT COPY OR DISTRIBUTE

KEY POINTS
      What is asthma?
• Asthma is a heterogeneous disease, usually characterized by chronic airway inflammation. It is defined by the history of respiratory symptoms such as wheeze, shortness of breath, chest tightness and cough that vary over time and in intensity, together with variable expiratory airflow limitation. Airflow limitation may later become persistent.
• Recognizable clusters of demographic, clinical and/or pathophysiological characteristics are often called ‘asthma phenotypes’; however, these do not correlate strongly with specific pathological processes or treatment responses.
• Asthma is usually associated with airway hyperresponsiveness and airway inflammation, but these are not necessary or sufficient to make the diagnosis.
How is asthma diagnosed?
• The diagnosis of asthma is based on the history of characteristic symptom patterns and evidence of variable airflow limitation. This should be documented from bronchodilator reversibility testing or other tests.
• Test before treating, wherever possible, i.e. document the evidence for the diagnosis of asthma before starting controller treatment, as it is often more difficult to confirm the diagnosis afterwards.
• Additional strategies may be needed to confirm the diagnosis of asthma in particular populations, including patients already on controller treatment, the elderly, and those in low-resource settings.
 DEFINITION OF ASTHMA
This definition was reached by consensus, based on consideration of the characteristics that are typical of asthma before controller treatment is commenced, and that distinguish it from other respiratory conditions. However, airflow limitation may become persistent later in the course of the disease.
DESCRIPTION OF ASTHMA
Asthma is a common, chronic respiratory disease affecting 1–18% of the population in different countries (Appendix Chapter 1). Asthma is characterized by variable symptoms of wheeze, shortness of breath, chest tightness and/or cough, and by variable expiratory airflow limitation. Both symptoms and airflow limitation characteristically vary over time and in intensity. These variations are often triggered by factors such as exercise, allergen or irritant exposure, change in weather, or viral respiratory infections.
Symptoms and airflow limitation may resolve spontaneously or in response to medication, and may sometimes be absent for weeks or months at a time. On the other hand, patients can experience episodic flare-ups (exacerbations) of asthma that may be life-threatening and carry a significant burden to patients and the community (Appendix Chapter 1). Asthma is usually associated with airway hyperresponsiveness to direct or indirect stimuli, and with chronic airway inflammation. These features usually persist, even when symptoms are absent or lung function is normal, but may normalize with treatment.
Asthma phenotypes
Asthma is a heterogeneous disease, with different underlying disease processes. Recognizable clusters of demographic, clinical and/or pathophysiological characteristics are often called ‘asthma phenotypes’.5-7 In patients with more severe asthma, some phenotype-guided treatments are available. However, no strong relationship has been found
       Asthma is a heterogeneous disease, usually characterized by chronic airway inflammation. It is defined by the history of respiratory symptoms such as wheeze, shortness of breath, chest tightness and cough that vary over time and in intensity, together with variable expiratory airflow limitation.
    20 1. Definition, description and diagnosis of asthma
COPYRIGHTED MATERIAL- DO NOT COPY OR DISTRIBUTE

between specific pathological features and particular clinical patterns or treatment responses. More research is needed to understand the clinical utility of phenotypic classification in asthma.
Many clinical phenotypes of asthma have been identified.5-7 Some of the most common are:
• Allergic asthma: this is the most easily recognized asthma phenotype, which often commences in childhood and is
associated with a past and/or family history of allergic disease such as eczema, allergic rhinitis, or food or drug allergy. Examination of the induced sputum of these patients before treatment often reveals eosinophilic airway inflammation. Patients with this asthma phenotype usually respond well to inhaled corticosteroid (ICS) treatment.
• Non-allergic asthma: some patients have asthma that is not associated with allergy. The cellular profile of the sputum of these patients may be neutrophilic, eosinophilic or contain only a few inflammatory cells (paucigranulocytic). Patients with non-allergic asthma often demonstrate less short-term response to ICS.
• Adult-onset (late-onset) asthma: some adults, particularly women, present with asthma for the first time in adult life. These patients tend to be non-allergic, and often require higher doses of ICS or are relatively refractory to corticosteroid treatment. Occupational asthma (i.e. asthma due to exposures at work) should be ruled out in patients presenting with adult-onset asthma.
• Asthma with persistent airflow limitation: some patients with long-standing asthma develop airflow limitation that is persistent or incompletely reversible. This is thought to be due to airway wall remodeling.
• Asthma with obesity: some obese patients with asthma have prominent respiratory symptoms and little eosinophilic airway inflammation.
There are limited data about the natural history of asthma after diagnosis, but one study showed that approximately 16% of adults with recently-diagnosed asthma may experience remission within 5 years. 8
Additional information can be found in Appendix Chapter 2 about factors predisposing to the development of asthma, and in Appendix Chapter 3 about pathophysiological and cellular mechanisms of asthma.
MAKING THE INITIAL DIAGNOSIS
Making the diagnosis of asthma, as shown in Box 1-1 (p22) is based on identifying both a characteristic pattern of respiratory symptoms such as wheezing, shortness of breath (dyspnea), chest tightness or cough, and variable expiratory airflow limitation.9 The pattern of symptoms is important, as respiratory symptoms may be due to acute or chronic conditions other than asthma. If possible, the evidence supporting a diagnosis of asthma (Box 1-2, p5) should be documented when the patient first presents, as the features that are characteristic of asthma may improve spontaneously or with treatment; as a result, it is often more difficult to confirm a diagnosis of asthma once the patient has been started on controller treatment.
Patterns of respiratory symptoms that are characteristic of asthma
The following features are typical of asthma and, if present, increase the probability that the patient has asthma:9
Respiratory symptoms of wheeze, shortness of breath, cough and/or chest tightness:
• Patients (especially adults) experience more than one of these types of symptoms
• Symptoms are often worse at night or in the early morning
• Symptoms vary over time and in intensity
• Symptoms are triggered by viral infections (colds), exercise, allergen exposure, changes in weather, laughter, or
irritants such as car exhaust fumes, smoke or strong smells.
The following features decrease the probability that respiratory symptoms are due to asthma:
• Isolated cough with no other respiratory symptoms (see p.28)
• Chronic production of sputum
• Shortness of breath associated with dizziness, light-headedness or peripheral tingling (paresthesia)
• Chest pain
• Exercise-induced dyspnea with noisy inspiration.
1. Definition, description and diagnosis of asthma 21
  COPYRIGHTED MATERIAL- DO NOT COPY OR DISTRIBUTE

Box 1-1. Diagnostic flowchart for clinical practice – initial presentation
ICS: inhaled corticosteroids; PEF: peak expiratory flow (highest of three readings). When measuring PEF, use the same meter each time as the value may vary by up to 20% between different meters; prn: as-needed; SABA: short-acting beta2-agonist.
Bronchodilator reversibility may be lost during severe exacerbations or viral infections, and in long-standing asthma. If bronchodilator reversibility is not found at initial presentation, the next step depends on the availability of tests and the clinical urgency of need for treatment. See Box 1-3 (p.27) for diagnosis of asthma in patients already taking controller treatment.
  22 1. Definition, description and diagnosis of asthma
COPYRIGHTED MATERIAL- DO NOT COPY OR DISTRIBUTE

Box 1-2. Diagnostic criteria for asthma in adults, adolescents, and children 6–11 years
        Asthma is a heterogeneous disease, usually characterized by chronic airway inflammation. It is defined by the history of respiratory symptoms such as wheeze, shortness of breath, chest tightness and cough that vary over time and in intensity, together with variable expiratory airflow limitation. Wherever possible, the diagnosis should be confirmed before ICS are started. See Box 1-3 (p.26) for how to confirm the diagnosis in patients already taking ICS.
     DIAGNOSTIC FEATURE
       CRITERIA FOR MAKING THE DIAGNOSIS OF ASTHMA
     1. History of variable respiratory symptoms
        Wheeze, shortness of breath, chest tightness and cough
Descriptors may vary between cultures and by age, e.g. children may be described as having heavy breathing
   • Generally more than one type of respiratory symptom (in adults, isolated cough is seldom due to asthma)
• Symptoms occur variably over time and vary in intensity
• Symptoms are often worse at night or on waking
• Symptoms are often triggered by exercise, laughter, allergens, cold air
• Symptoms often appear or worsen with viral infections
          2. Confirmed variable expiratory airflow limitation
     Documented excessive variability in lung function* (one or more of the tests below)
    The greater the variations, or the more occasions excess variation is seen, the more confident the diagnosis
    AND documented expiratory airflow limitation*
Positive bronchodilator (BD) reversibility test* (more likely to be positive if BD medication is withheld before test: SABA ≥4 hours, LABA ≥15 hours)
       At a time when FEV1 is reduced, confirm that FEV1/FVC is reduced (it is usually >0.75–0.80 in adults, >0.90 in children10)
Adults: increase in FEV1 of >12% and >200 mL from baseline, 10–15 minutes after 200–400 mcg salbutamol (albuterol) or equivalent (greater confidence if increase is >15% and >400 mL).
Children: increase in FEV1 of >12% predicted
    Excessive variability in twice-daily PEF over 2 weeks*
    Adults: average daily diurnal PEF variability >10%** Children: average daily diurnal PEF variability >13%**
  Significant increase in lung function after 4 weeks of anti-inflammatory treatment
    Adults: increase in FEV1 by >12% and >200 mL (or PEF† by >20%) from baseline after 4 weeks of treatment, outside respiratory infections
  Positive exercise challenge test*
     Adults: fall in FEV1 of >10% and >200 mL from baseline Children: fall in FEV1 of >12% predicted, or PEF >15%
    Positive bronchial challenge test (usually only performed in adults)
    Fall in FEV1 from baseline of ≥20% with standard doses of methacholine or histamine, or ≥15% with standardized hyperventilation, hypertonic saline or mannitol challenge
    Excessive variation in lung function between visits* (good specificity but poor sensitivity)
     Adults: variation in FEV1 of >12% and >200 mL between visits, outside of respiratory infections
Children: variation in FEV1 of >12% in FEV1 or >15% in PEF† between visits (may include respiratory infections)
   BD: bronchodilator (SABA or rapid-acting LABA); FEV1: forced expiratory volume in 1 second; ICS: inhaled corticosteroid; LABA: long-acting beta2- agonist; PEF: peak expiratory flow (highest of three readings); SABA: short-acting beta2-agonist. See Box 1-4 (p.27) for how to confirm the diagnosis in patients already taking controller treatment.
*These tests can be repeated during symptoms or in the early morning. **Daily diurnal PEF variability is calculated from twice daily PEF as ([day’s highest minus day’s lowest] / mean of day’s highest and lowest), averaged over one week. †For PEF, use the same meter each time, as PEF may vary by up to 20% between different meters. BD reversibility may be lost during severe exacerbations or viral infections,11 and airflow limitation may become persistent over time. If reversibility is not present at initial presentation, the next step depends on the availability of other tests and the urgency of the need for treatment. In a situation of clinical urgency, asthma treatment may be commenced and diagnostic testing arranged within the next few weeks (Box 1-4, p.27), but other conditions that can mimic asthma (Box 1-5) should be considered, and the diagnosis confirmed as soon as possible.
  1. Definition, description and diagnosis of asthma 23
COPYRIGHTED MATERIAL- DO NOT COPY OR DISTRIBUTE

Why is it important to confirm the diagnosis of asthma?
This is important to avoid unnecessary treatment or over-treatment, and to avoid missing other important diagnoses. In adults with an asthma diagnosis in the last 5 years, one-third could not be confirmed as having asthma after repeated testing over 12 months and staged withdrawal of controller treatment. The diagnosis of asthma was less likely to be confirmed in patients who had not had lung function testing performed at the time of initial diagnosis. Some patients (2%) had serious cardiorespiratory conditions that had been misdiagnosed as asthma.12
History and family history
Commencement of respiratory symptoms in childhood, a history of allergic rhinitis or eczema, or a family history of asthma or allergy, increases the probability that the respiratory symptoms are due to asthma. However, these features are not specific for asthma and are not seen in all asthma phenotypes. Patients with allergic rhinitis or atopic dermatitis should be asked specifically about respiratory symptoms.
Physical examination
Physical examination in people with asthma is often normal. The most frequent abnormality is expiratory wheezing (rhonchi) on auscultation, but this may be absent or only heard on forced expiration. Wheezing may also be absent during severe asthma exacerbations, due to severely reduced airflow (so called ‘silent chest’), but at such times, other physical signs of respiratory failure are usually present. Wheezing may also be heard with inducible laryngeal obstruction, chronic obstructive pulmonary disease (COPD), respiratory infections, tracheomalacia, or inhaled foreign body. Crackles (crepitations) and inspiratory wheezing are not features of asthma. Examination of the nose may reveal signs of allergic rhinitis or nasal polyposis.
Lung function testing to document variable expiratory airflow limitation
Asthma is characterized by variable expiratory airflow limitation, i.e. expiratory lung function varies over time and in magnitude, to a greater extent than in healthy populations. In asthma, lung function may vary between completely normal and severely obstructed in the same patient. Poorly controlled asthma is associated with greater variability in lung function than well-controlled asthma.11
Lung function testing should be carried out by well-trained operators with well-maintained and regularly calibrated equipment.13 Forced expiratory volume in 1 second (FEV1) from spirometry is more reliable than peak expiratory flow (PEF). If PEF is used, the same meter should be used each time, as measurements may differ from meter to meter by up to 20%.14
A reduced FEV1 may be found with many other lung diseases (or poor spirometric technique), but a reduced ratio of FEV1 to FVC (FEV1/FVC) compared with the lower limit of normal indicates expiratory airflow limitation. Many spirometers now include multi-ethnic age-specific predicted values.10
In clinical practice, once an obstructive defect has been confirmed, variation in airflow limitation is generally assessed from variation in FEV1 or PEF. ‘Variability’ refers to improvement and/or deterioration in symptoms and lung function. Excessive variability may be identified over the course of one day (diurnal variability), from day to day, from visit to visit, or seasonally, or from a reversibility test. ‘Reversibility’ (also called ‘responsiveness’)13 generally refers to rapid improvements in FEV1 (or PEF), measured within minutes after inhalation of a rapid-acting bronchodilator such as 200–400 mcg salbutamol,15 or more sustained improvement over days or weeks after the introduction of effective controller treatment such as ICS.15
In a patient with typical respiratory symptoms, obtaining evidence of excessive variability in expiratory lung function is an essential component of the diagnosis of asthma. Some specific examples are:
24
1. Definition, description and diagnosis of asthma
• • •
An increase in lung function after administration of a bronchodilator, or after a trial of controller treatment
A decrease in lung function after exercise or during a bronchial provocation test
Variation in lung function beyond the normal range when it is repeated over time, either on separate visits, or on home monitoring over at least 1–2 weeks
COPYRIGHTED MATERIAL- DO NOT COPY OR DISTRIBUTE

Specific criteria for demonstrating excessive variability in expiratory lung function are listed in Box 1-2 (p.23). A decrease in lung function during a respiratory infection, while commonly seen in asthma, does not necessarily indicate that a person has asthma, as it may also be seen in otherwise healthy individuals or people with COPD.
Additional information about tests for diagnosis of asthma can be found in Appendix Chapter 4.
How much variation in expiratory airflow is consistent with asthma?
There is overlap in bronchodilator reversibility and other measures of variation between health and disease.16 In a patient with respiratory symptoms, the greater the variations in their lung function, or the more times excess variation is seen, the more likely the diagnosis is to be asthma (Box 1-2, p.23). Generally, in adults with respiratory symptoms typical of asthma, an increase or decrease in FEV1 of >12% and >200 mL from baseline, or (if spirometry is not available) a change in PEF of at least 20%, is accepted as being consistent with asthma.
Diurnal PEF variability is calculated from twice daily readings as the daily amplitude percent mean, i.e. ([Day’s highest – day’s lowest]/mean of day’s highest and lowest) x 100, then the average of each day’s value is calculated over 1–2 weeks. The upper 95% confidence limit of diurnal variability (amplitude percent mean) from twice daily readings is 9% in healthy adults,17 and 12.3% in healthy children,18 so in general, diurnal variability >10% for adults and >13% for children is regarded as excessive.
If FEV1 is within the predicted normal range when the patient is experiencing symptoms, this reduces the probability that the symptoms are due to asthma. However, patients whose baseline FEV1 is >80% predicted can have a clinically important increase in lung function with bronchodilator or controller treatment. Predicted normal ranges (especially for PEF) have limitations, so the patient’s own best reading (‘personal best’) is recommended as their ‘normal’ value.
When can variable airflow limitation be documented?
If possible, evidence of variable airflow limitation should be documented before treatment is started. This is because variability usually decreases with treatment as lung function improves. In addition, any increase in lung function after initiating controller treatment can help to confirm the diagnosis of asthma. Bronchodilator reversibility may not be present between symptoms, during viral infections or if the patient has used a beta2-agonist within the previous few hours; and in some patients, airflow limitation may become persistent or irreversible over time.
If spirometry is not available, or variable airflow limitation is not documented, a decision about whether to investigate further or start controller treatment immediately depends on clinical urgency and access to other tests. Box 1-4 (p.27) describes how to confirm the diagnosis of asthma in a patient already taking controller treatment.
Other tests
Bronchial provocation tests
One option for documenting variable airflow limitation is to refer the patient for bronchial provocation testing to assess airway hyperresponsiveness. Challenge agents include inhaled methacholine, histamine, exercise,19 eucapnic voluntary hyperventilation or inhaled mannitol. These tests are moderately sensitive for a diagnosis of asthma but have limited specificity;20,21 for example, airway hyperresponsiveness to inhaled methacholine has been described in patients with allergic rhinitis,22 cystic fibrosis,23 bronchopulmonary dysplasia24 and COPD.25 This means that a negative test in a patient not taking ICS can help to exclude asthma, but a positive test does not always mean that a patient has asthma – the pattern of symptoms (Box 1-2, p.23) and other clinical features (Box 1-3, p.26) must also be taken into account.
Allergy tests
The presence of atopy increases the probability that a patient with respiratory symptoms has allergic asthma, but this is not specific for asthma nor is it present in all asthma phenotypes. Atopic status can be identified by skin prick testing or by measuring the level of specific immunoglobulin E (sIgE) in serum. Skin prick testing with common environmental allergens is simple and rapid to perform and, when performed by an experienced tester with standardized extracts, is inexpensive and has a high sensitivity. Measurement of sIgE is no more reliable than skin tests and is more expensive, but may be preferred for uncooperative patients, those with widespread skin disease, or if the history suggests a risk of
     1. Definition, description and diagnosis of asthma 25
COPYRIGHTED MATERIAL- DO NOT COPY OR DISTRIBUTE

anaphylaxis.26 The presence of a positive skin test or positive sIgE, however, does not mean that the allergen is causing symptoms - the relevance of allergen exposure and its relation to symptoms must be confirmed by the patient’s history.
Does exhaled nitric oxide have a role in the diagnosis of asthma?
The fractional concentration of exhaled nitric oxide (FeNO) is modestly associated with levels of sputum and blood eosinophils.27 FeNO has not been established as useful for ruling in or ruling out a diagnosis of asthma, as defined on p.20. FeNO is higher in asthma that is characterized by Type 2 airway inflammation28 but it is also elevated in non- asthma conditions (e.g. eosinophilic bronchitis, atopy, allergic rhinitis, eczema), and it is not elevated in some asthma phenotypes (e.g. neutrophilic asthma). FeNO is lower in smokers and during bronchoconstriction29 and the early phases of allergic response;30 it may be increased or decreased during viral respiratory infections.29 See Chapter 3B, p.48 for discussion about FeNO in the context of decisions about initial asthma treatment.
CONFIRMING THE DIAGNOSIS OF ASTHMA IN PATIENTS ALREADY TAKING CONTROLLER TREATMENT
If the basis of a patient’s diagnosis of asthma has not previously been documented, confirmation with objective testing
should be sought. Many patients (25–35%) with a diagnosis of asthma in primary care cannot be confirmed as having asthma.12,31-34
The process for confirming the diagnosis in patients already on controller treatment depends on the patient’s symptoms and lung function (Box 1-3, p.26). In some patients, this may include a trial of either a lower or a higher dose of controller treatment. If the diagnosis of asthma cannot be confirmed, refer the patient for expert investigation and diagnosis. For some patients, it may be necessary to step down the controller treatment in order to confirm the diagnosis of asthma. The process is described in Box 1-4, p.27.
Box 1-3. Steps for confirming the diagnosis of asthma in a patient already taking controller treatment
             Current status
             Steps to confirm the diagnosis of asthma
       Variable respiratory symptoms and variable airflow limitation
   Diagnosis of asthma is confirmed. Assess the level of asthma control (Box 2-2, p.35) and review controller treatment (Box 3-5, p.54).
       Variable respiratory symptoms but no variable airflow limitation
  Repeat spirometry after withholding BD (4 hrs. for SABA, 12 hrs. for twice-daily ICS+LABA, 24hrs. for once-daily ICS+LABA) or during symptoms. Check between-visit variability of baseline FEV1, and bronchodilator reversibility. If still normal, consider alternative diagnoses (Box 1-5, p.27).
If FEV1 is >70% predicted: consider a bronchial provocation test. If negative, consider stepping down controller treatment (see Box 1-5) and reassess in 2–4 weeks
If FEV1 is <70% predicted: consider stepping up controller treatment for 3 months (Box 3-5), then reassess symptoms and lung function. If no response, resume previous treatment and refer patient for diagnosis and investigation
     Few respiratory symptoms,
normal lung function, and no variable airflow limitation
   Repeat BD reversibility test again after withholding BD as above or during symptoms. If normal, consider alternative diagnoses (Box 1-5, p.27).
Consider stepping down controller treatment (see Box 1-5):
• Ifsymptomsemergeandlungfunctionfalls:asthmaisconfirmed.Stepupcontrollertreatment to previous lowest effective dose.
• Ifnochangeinsymptomsorlungfunctionatlowestcontrollerstep:considerceasing controller, and monitor patient closely for at least 12 months (Box 3-7).
     Persistent shortness of breath and persistent airflow limitation
   Consider stepping up controller treatment for 3 months (Box 3-5, p.54), then reassess symptoms and lung function. If no response, resume previous treatment and refer patient for diagnosis and investigation. Consider asthma–COPD overlap (Chapter 5, p.129).
   BD: bronchodilator; LABA: long-acting beta2-agonist; SABA: short-acting beta2-agonist.
26 1. Definition, description and diagnosis of asthma
COPYRIGHTED MATERIAL- DO NOT COPY OR DISTRIBUTE

Box 1-4. How to step down controller treatment to help confirm the diagnosis of asthma
        1. ASSESS
        • Documentthepatient’scurrentstatusincludingasthmacontrol(Box2-2,p.35)andlungfunction.Ifthepatienthas risk factors for asthma exacerbations (Box 2-2B), do not step down treatment without close supervision.
• Chooseasuitabletime(e.g.norespiratoryinfection,notgoingawayonvacation,notpregnant).
• Provideawrittenasthmaactionplan(Box4-2,p.117)sothepatientknowshowtorecognizeandrespondif symptoms worsen. Ensure they have enough medication to resume their previous dose if their asthma worsens.
       2. ADJUST
        • ShowthepatienthowtoreducetheirICSdoseby25–50%,orstopextracontroller(e.g.LABA,leukotrienereceptor antagonist) if being used (Box 3-7, p.66). Schedule a review visit for 2–4 weeks.
      3. REVIEW RESPONSE
        • Repeatassessmentofasthmacontrolandlungfunctiontestsin2–4weeks(Box1-2,p.23).
• Ifsymptomsincreaseandvariableairflowlimitationisconfirmedaftersteppingdowntreatment,thediagnosisof
asthma is confirmed. The controller dose should be returned to the lowest previous effective dose.
• If,aftersteppingdowntoalowdosecontrollertreatment,symptomsdonotworsenandthereisstillnoevidenceof variable airflow limitation, consider ceasing controller treatment and repeating asthma control assessment and lung function tests in 2–3 weeks, but follow the patient for at least 12 months
  DIFFERENTIAL DIAGNOSIS
The differential diagnosis in a patient with suspected asthma varies with age (Box 1-5). Any of these alternative diagnoses may also be found together with asthma.
Box 1-5. Differential diagnosis of asthma in adults, adolescents and children 6–11 years
          Age
        Symptoms
                Condition
      6–11 years
                          Sneezing, itching, blocked nose, throat-clearing Sudden onset of symptoms, unilateral wheeze Recurrent infections, productive cough Recurrent infections, productive cough, sinusitis Cardiac murmurs
Pre-term delivery, symptoms since birth
Excessive cough and mucus production, gastrointestinal symptoms
   Chronic upper airway cough syndrome Inhaled foreign body
Bronchiectasis
Primary ciliary dyskinesia
Congenital heart disease Bronchopulmonary dysplasia Cystic fibrosis
                          (continued next page)
1. Definition, description and diagnosis of asthma 27
COPYRIGHTED MATERIAL- DO NOT COPY OR DISTRIBUTE

Box 1-5 (continued). Differential diagnosis of asthma in adults, adolescents and children 6–11 years
  Age
       Symptoms
        Condition
     12–39 years
                               Sneezing, itching, blocked nose, throat-clearing Dyspnea, inspiratory wheezing (stridor) Dizziness, paresthesia, sighing
Productive cough, recurrent infections Excessive cough and mucus production Cardiac murmurs
Shortness of breath, family history of early emphysema Sudden onset of symptoms
   Chronic upper airway cough syndrome Inducible laryngeal obstruction Hyperventilation, dysfunctional breathing Bronchiectasis
Cystic fibrosis
Congenital heart disease Alpha1-antitrypsin deficiency Inhaled foreign body
                                 40+ years
                                  Dyspnea, inspiratory wheezing (stridor) Dizziness, paresthesia, sighing
Cough, sputum, dyspnea on exertion, smoking or noxious exposure
Productive cough, recurrent infections
Dyspnea with exertion, nocturnal symptoms
Treatment with angiotensin converting enzyme (ACE) inhibitor Dyspnea with exertion, non-productive cough, finger clubbing Sudden onset of dyspnea, chest pain
Dyspnea, unresponsive to bronchodilators
  Inducible laryngeal obstruction Hyperventilation, dysfunctional breathing COPD*
Bronchiectasis
Cardiac failure Medication-related cough Parenchymal lung disease Pulmonary embolism Central airway obstruction
                                      All ages
     Chronic cough, hemoptysis, dyspnea; and/or fatigue, fever, (night) sweats, anorexia, weight loss
     Tuberculosis
     *For more detail, see Chapter 5 (p.129). Any of the above conditions may also contribute to respiratory symptoms in patients with confirmed asthma.
HOW TO MAKE THE DIAGNOSIS OF ASTHMA IN OTHER CONTEXTS
Patients presenting with persistent non-productive cough as the only respiratory symptom
Diagnoses to be considered are chronic upper airway cough syndrome (often called ‘postnasal drip’), cough induced by angiotensin converting enzyme (ACE) inhibitors, gastroesophageal reflux, chronic sinusitis, and inducible laryngeal obstruction.35,36 Patients with so-called ‘cough-variant asthma’ have persistent cough as their principal or only symptom, associated with airway hyperresponsiveness. It is often more problematic at night. Lung function may be normal, and for these patients, documentation of variability in lung function (Box 1-2, p.23) is important.37 Cough-variant asthma must be distinguished from eosinophilic bronchitis in which patients have cough and sputum eosinophilia but normal spirometry and airway responsiveness.37
Occupational asthma and work-exacerbated asthma
Asthma acquired in the workplace is frequently missed. Asthma may be induced or (more commonly) aggravated by exposure to allergens or other sensitizing agents at work, or sometimes from a single, massive exposure. Occupational rhinitis may precede asthma by up to a year and early diagnosis is essential, as persistent exposure is associated with worse outcomes.38
An estimated 5–20% of new cases of adult-onset asthma can be attributed to occupational exposure.38 Adult-onset asthma requires a systematic inquiry about work history and exposures, including hobbies.39 Asking patients whether their symptoms improve when they are away from work (weekends or vacation) is an essential screening question.40 It is important to confirm the diagnosis of occupational asthma objectively as it may lead to the patient changing their occupation, which may have legal and socioeconomic implications. Specialist referral is usually necessary, and frequent
  28 1. Definition, description and diagnosis of asthma
COPYRIGHTED MATERIAL- DO NOT COPY OR DISTRIBUTE

PEF monitoring at and away from work is often used to help confirm the diagnosis. Further information about occupational asthma is found in Chapter 3 (p.91) and in specific guidelines.38
Athletes
The diagnosis of asthma in athletes should be confirmed by lung function tests, usually with bronchial provocation testing.19 Conditions that may either mimic or be associated with asthma, such as rhinitis, laryngeal disorders (e.g. inducible laryngeal obstruction36), dysfunctional breathing, cardiac conditions and over-training, must be excluded.41
Pregnant women
Pregnant women and women planning a pregnancy should be asked whether they have asthma so that appropriate advice about asthma management and medications can be given (see Chapter 3: Managing asthma in special populations or settings, p.89).42 If objective confirmation of the diagnosis is needed, it would not be advisable to carry out a bronchial provocation test or to step down controller treatment until after delivery.
The elderly
Asthma is frequently undiagnosed in the elderly,43 due to poor perception of airflow limitation; acceptance of dyspnea as being ‘normal’ in old age; lack of fitness; and reduced physical activity. The presence of comorbid diseases also complicates the diagnosis. In a large population based survey of asthma patients older than 65 years, factors associated with a history of asthma hospitalization included co-diagnosis of COPD, coronary artery disease, depression, diabetes mellitus, and difficulty accessing medications or clinical care because of cost.44 Symptoms of wheezing, breathlessness and cough that are worse on exercise or at night can also be caused by cardiovascular disease or left ventricular failure, which are common in this age group. A careful history and physical examination, combined with an electrocardiogram and chest X-ray, will assist in the diagnosis.45 Measurement of plasma brain natriuretic polypeptide (BNP) and assessment of cardiac function with echocardiography may also be helpful.46 In older people with a history of smoking or biomass fuel exposure, COPD and overlapping asthma and COPD (asthma–COPD overlap) should be considered (Chapter 5, p.129).
Smokers and ex-smokers
Asthma and COPD may be difficult to distinguish in clinical practice, particularly in older patients and smokers and ex- smokers, and these conditions may overlap (asthma-COPD overlap). The Global Strategy for Diagnosis, Management and Prevention of COPD (GOLD)47 defines COPD on the basis of chronic respiratory symptoms, exposure to a risk factor such as smoking, and post-bronchodilator FEV1/FVC <0.7. Clinically important bronchodilator reversibility (>12% and >200 mL) is often found in COPD.48 Low diffusion capacity is more common in COPD than asthma. The history and pattern of symptoms and past records can help to distinguish these patients from those with long-standing asthma who have developed persistent airflow limitation (see Chapter 5, p.129). Uncertainty in the diagnosis should prompt early referral for specialized investigation and treatment recommendations, as patients with asthma-COPD overlap have worse outcomes than those with asthma or COPD alone.49
Obese patients
While asthma is more common in obese than non-obese people,50 respiratory symptoms associated with obesity can mimic asthma. In obese patients with dyspnea on exertion, it is important to confirm the diagnosis of asthma with objective measurement of variable airflow limitation. One study found that non-obese patients were just as likely to be over-diagnosed with asthma as obese patients (around 30% in each group).31 Another study found both over- and under-diagnosis of asthma in obese patients.51
Low resource settings
Communities with limited resources are found not only in low- and middle-income countries, but also in high-income countries. In low resource settings, diagnosis of respiratory symptoms commences with a symptom-based or syndromic
    1. Definition, description and diagnosis of asthma 29
COPYRIGHTED MATERIAL- DO NOT COPY OR DISTRIBUTE

approach. Questions about duration of symptoms and about fever, chills, sweats, weight loss, pain on breathing and hemoptysis help to distinguish chronic respiratory infections such as tuberculosis, HIV/AIDS and parasitic or fungal lung diseases from asthma and COPD.9,52
Variable airflow limitation can be confirmed using PEF meters; these have been proposed by the World Health Organization as essential tools in the Package of Essential Non-communicable Diseases Interventions.53
In low resource settings, documentation of symptoms and PEF before and after a therapeutic trial with as-needed SABA and regular ICS, often together with a 1 week course of oral corticosteroids, can help to confirm the diagnosis of asthma before long-term treatment is commenced.54
In low and middle-income countries, a comparison between the prevalence of asthma symptoms and of a doctor’s diagnosis of asthma among adolescents and young adults suggests that, at the population level, as many as 50% of cases may be undiagnosed.55,56 In a recent review, it has been reported that, among doctors working in primary care health services, the precision of the diagnosis of asthma is far from ideal, varying from 54% under-diagnosis to 34% over-diagnosis.57 Poverty is commonly associated with restrictive spirometry, so where possible, both FEV1 and FVC should be recorded.58 These observations demonstrate how important it is to build capacity of primary care physicians for asthma diagnosis and management.
30 1. Definition, description and diagnosis of asthma
COPYRIGHTED MATERIAL- DO NOT COPY OR DISTRIBUTE

 SECTION 1. ADULTS, ADOLESCENTS AND CHILDREN 6 YEARS AND OLDER
Chapter 2.
Assessment of asthma
 COPYRIGHTED MATERIAL- DO NOT COPY OR DISTRIBUTE

KEY POINTS
      About asthma control and severity
• The level of asthma control is the extent to which the features of asthma can be observed in the patient, or have been reduced or removed by treatment.
• Asthma control is assessed in two domains: symptom control and future risk of adverse outcomes. Poor symptom control is burdensome to patients and increases the risk of exacerbations, but patients with apparently mild asthma, i.e. with few or no symptoms, can still have severe exacerbations.
• Asthma severity is assessed retrospectively, after at least 2–3 months of treatment, from the level of treatment required to control symptoms and exacerbations. It is important to distinguish between severe asthma and asthma that is uncontrolled, e.g. due to incorrect inhaler technique and/or poor adherence.
How to assess a patient with asthma
• Assess symptom control from the frequency of daytime and night-time asthma symptoms and SABA use, and from activity limitation. Symptom control tools include Asthma Control Test and Asthma Control Questionnaire.
• Assess the patient’s future risk for exacerbations, even when symptom control is good. Risk factors for exacerbations that are independent of symptom control include a history of ≥1 exacerbation in the previous year, socioeconomic problems, poor adherence, incorrect inhaler technique, low lung function, smoking, and blood eosinophilia.
• Also assess risk factors for persistent airflow limitation and medication side-effects, treatment issues such as inhaler technique and adherence, and comorbidities, and ask the patient about their asthma goals
• Once the diagnosis of asthma has been made, lung function is most useful as an indicator of future risk. It should be recorded at diagnosis, 3–6 months after starting treatment, and periodically thereafter.
• Investigate further if there are few symptoms but impaired lung function, or frequent symptoms and good lung function.
   OVERVIEW
For every patient, assessment of asthma should include the assessment of asthma control (both symptom control and future risk of adverse outcomes), treatment issues particularly inhaler technique and adherence, and any comorbidities that could contribute to symptom burden and poor quality of life (Box 2-1, p33). Lung function, particularly forced expiratory volume in 1 second (FEV1) as a percentage of predicted, is an important part of the assessment of future risk.
What is meant by ‘asthma control’?
The level of asthma control is the extent to which the manifestations of asthma can be observed in the patient, or have been reduced or removed by treatment.17,59 It is determined by the interaction between the patient’s genetic background, underlying disease processes, the treatment that they are taking, environment, and psychosocial factors.59
Asthma control has two domains: symptom control (previously called ‘current clinical control’) and future risk of adverse outcomes (Box 2-2, p.35). Both should always be assessed. Lung function is an important part of the assessment of future risk; it should be measured at the start of treatment, after 3–6 months of treatment (to identify the patient’s personal best), and periodically thereafter for ongoing risk assessment.
How to describe a patient’s asthma control
Asthma control should be described in terms of both symptom control and future risk domains, for example:
Ms X has good asthma symptom control, but she is at increased risk of future exacerbations because she has had a severe exacerbation within the last year.
Mr Y has poor asthma symptom control. He also has several additional risk factors for future exacerbations including low lung function, current smoking, and poor medication adherence.
  32 2. Assessment of asthma
COPYRIGHTED MATERIAL- DO NOT COPY OR DISTRIBUTE

What does the term ‘asthma control’ mean to patients?
Many studies describe discordance between the patient’s and health provider’s assessment of the patient’s level of asthma control. This does not necessarily mean that patients ‘over-estimate’ their level of control or ‘under-estimate’ its severity, but that patients understand and use the word ‘control’ differently from health professionals, e.g. based on how quickly their symptoms resolve when they take reliever medication.59,60 If the term ‘asthma control’ is used with patients, the meaning should always be explained.
Box 2-1. Assessment of asthma in adults, adolescents, and children 6–11 years
        1. Assess asthma control = symptom control and future risk of adverse outcomes
      • Assesssymptomcontroloverthelast4weeks(Box2-2A)
• Identifyanyotherriskfactorsforexacerbations,persistentairflowlimitationorside-effects(Box2-2B)
• Measurelungfunctionatdiagnosis/startoftreatment,3–6monthsafterstartingcontrollertreatment,then periodically, e.g. at least once every 1–2 years, but more often in at-risk patients and those with severe asthma
       2. Assess treatment issues
        • Documentthepatient’scurrenttreatmentstep(Box3-5,p.54)
• Watchinhalertechnique,assessadherenceandside-effects
• Checkthatthepatienthasawrittenasthmaactionplan
• Askaboutthepatient’sattitudesandgoalsfortheirasthmaandmedications
      3. Assess comorbidities
        • Rhinitis,rhinosinusitis,gastroesophagealreflux,obesity,obstructivesleepapnea,depressionandanxietycan contribute to symptoms and poor quality of life, and sometimes to poor asthma control
 ASSESSING ASTHMA SYMPTOM CONTROL
Asthma symptoms such as wheeze, chest tightness, shortness of breath and cough typically vary in frequency and intensity, and contribute to the burden of asthma for the patient. Poor symptom control is also strongly associated with an increased risk of asthma exacerbations.61-63
Asthma symptom control should be assessed at every opportunity, including during routine prescribing or dispensing. Directed questioning is important, as the frequency or severity of symptoms that patients regard as unacceptable or bothersome may vary from current recommendations about the goals of asthma treatment, and differs from patient to patient. For example, despite having low lung function, a person with a sedentary lifestyle may not experience bothersome symptoms and so may appear to have good symptom control.
To assess symptom control (Box 2-2A) ask about the following in the past four weeks: frequency of asthma symptoms (days per week), any night waking due to asthma or limitation of activity, and frequency of short-acting beta2-agonist (SABA) reliever use for relief of symptoms. In general, do not include reliever taken before exercise, since this is often habitual. Our current view is that frequency of as-needed ICS-formoterol should not be included in the assessment of symptom control, particularly for patients not taking maintenance ICS, as it is providing the patient’s controller therapy. Further data are awaited, and this issue will be reviewed again next year.
Asthma symptom control tools for adults and adolescents
Simple screening tools: these can be used in primary care to quickly identify patients who need more detailed assessment. Examples include the consensus-based GINA symptom control tool (Part A, Box 2-2A). This classification correlates with assessments made using numerical asthma control scores.64,65 It can be used, together with a risk assessment (Box 2-2B), to guide treatment decisions (Box 3-5, p.54). Other examples are the Primary Care Asthma Control Screening Tool (PACS),66 and the 30-second Asthma Test, which also includes time off work/school.67
 2. Assessment of asthma 33
COPYRIGHTED MATERIAL- DO NOT COPY OR DISTRIBUTE

Categorical symptom control tools: examples include the consensus-based ‘Royal College of Physicians (RCP) Three Questions’ tool,68 which asks about difficulty sleeping, daytime symptoms and activity limitation due to asthma in the previous month. Another example is the Asthma APGAR tool which includes a patient-completed asthma control assessment covering 5 domains: activity limitations, daytime and nighttime symptom frequency (based on US criteria for frequency of night waking), triggers, adherence, and patient-perceived response to treatment. This assessment is linked to a care algorithm for identifying problems and adjusting treatment up or down. A study in the US showed that introduction of the Asthma APGAR tools for patients aged 5-45 in primary care improved rates of asthma control; reduced asthma-related urgent care, and hospital visits; and increased practices’ adherence to asthma management guidelines.69
Numerical ‘asthma control’ tools: these tools provide scores and cut points to distinguish different levels of symptom control, validated against health care provider assessment. Many translations are available. These scores may be useful for assessing patient progress; they are commonly used in clinical research, but may be subject to copyright restrictions. Numerical asthma control tools are more sensitive to change in symptom control than categorical tools.64
Examples of numerical asthma control tools for assessing symptom control are:
• Asthma Control Questionnaire (ACQ):70,71 Scores range from 0–6 (higher is worse). A score of 0.0–0.75 is
classified as well-controlled asthma; 0.75–1.5 as a ‘grey zone’; and >1.5 as poorly controlled asthma. The ACQ score is calculated as the average of 5, 6 or 7 items: all versions of the ACQ include five symptom questions; ACQ-6 includes reliever use; and in ACQ-7, a score for pre-bronchodilator FEV1 is averaged with symptom and reliever items. The minimum clinically important difference is 0.5.72
• Asthma Control Test (ACT):65,73,74 Scores range from 5–25 (higher is better). Scores of 20–25 are classified as well-controlled asthma; 16–19 as not well-controlled; and 5–15 as very poorly controlled asthma. The ACT includes four symptom/reliever questions plus a patient self-assessed level of control. The minimum clinically important difference is 3 points.74
When different systems are used for assessing asthma symptom control, the results correlate broadly with each other, but are not identical. Respiratory symptoms may be non-specific so, when assessing changes in symptom control, it is important to clarify that symptoms are due to asthma.
Asthma symptom control tools for children 6–11 years of age
In children, as in adults, assessment of asthma symptom control is based on symptoms, limitation of activities and use of rescue medication. Careful review of the impact of asthma on a child’s daily activities, including sports, play and social life, and on school absenteeism, is important. Many children with poorly controlled asthma avoid strenuous exercise so their asthma may appear to be well controlled. This may lead to poor fitness and a higher risk of obesity.
Children vary considerably in the degree of airflow limitation observed before they complain of dyspnea or use their reliever therapy, and marked reduction in lung function is often seen before it is recognized by the parents. Parents may report irritability, tiredness, and changes in mood in their child as the main problems when the child’s asthma is not controlled. Parents have a longer recall period than children, who may recall only the last few days; therefore, it is important to include both the parent’s and child’s information when the level of symptom control is being assessed.
Several numeric asthma control scores have been developed for children. These include:
• Childhood Asthma Control Test (c-ACT)75 with separate sections for parent and child to complete
• Asthma Control Questionnaire (ACQ)76,77
Some asthma control scores for children include exacerbations with symptoms. These include:
• Test for Respiratory and Asthma Control in Kids (TRACK)78-80
• Composite Asthma Severity Index (CASI)81
The results of these various tests correlate to some extent with each other and with the GINA classification of symptom control. Box 2-3 provides more details about assessing asthma control in children.
34 2. Assessment of asthma
COPYRIGHTED MATERIAL- DO NOT COPY OR DISTRIBUTE

Box 2-2. GINA assessment of asthma control in adults, adolescents and children 6–11 years
      A. Asthma symptom control
               Level of asthma symptom control
          In the past 4 weeks, has the patient had:
• Daytime asthma symptoms more than twice/week?
• Any night waking due to asthma?
• SABA reliever for symptoms more than twice/week?*
• Any activity limitation due to asthma?
Well controlled
Partly controlled
1–2 of these
Uncontrolled
3–4 of these
   YesNo YesNo YesNo of these YesNo
      None
                        B. Risk factors for poor asthma outcomes
        Assess risk factors at diagnosis and periodically, particularly for patients experiencing exacerbations.
Measure FEV1 at start of treatment, after 3–6 months of controller treatment to record the patient’s personal best lung function, then periodically for ongoing risk assessment.
     Having uncontrolled asthma symptoms is an important risk factor for exacerbations.82 Additional potentially modifiable risk factors for flare-ups (exacerbations), even in patients
with few symptoms† include:
• Medications: high SABA use83 (with increased mortality if >1 x 200-dose canister/month84);
inadequate ICS: not prescribed ICS; poor adherence;85 incorrect inhaler technique86
• Comorbidities: obesity;87,88 chronic rhinosinusitis;88,89 GERD;88 confirmed food allergy;90 pregnancy91
• Exposures: smoking;92 allergen exposure if sensitized;92 air pollution.93-95
• Context:majorpsychologicalorsocioeconomicproblems96
• Lungfunction:lowFEV1,especially<60%predicted92,97;highBDreversibility88,98,99
• OthertestsinpatientswithType2inflammation:bloodeosinophils;88,98,100;elevatedFeNO (in adults with allergic asthma taking ICS)101
Other major independent risk factors for flare-ups (exacerbations) • Everintubatedorinintensivecareunitforasthma102
• ≥1severeexacerbationinlast12months103,104
        Having any of these risk factors increases the patient’s risk of exacerbations even if they have few asthma symptoms
         Risk factors for developing persistent airflow limitation
• History: preterm birth, low birth weight and greater infant weight gain;105 chronic mucus hypersecretion106,107 • Medications: lack of ICS treatment108
• Exposures: tobacco smoke;106 noxious chemicals; occupational exposures38
• Investigations: low initial FEV1;107 sputum or blood eosinophilia107
     Risk factors for medication side-effects
• Systemic: frequent OCS; long-term, high dose and/or potent ICS; also taking P450 inhibitors109 • Local: high-dose or potent ICS;109,110 poor inhaler technique111
 BD: bronchodilator; FEV1: forced expiratory volume in 1 second; ICS: inhaled corticosteroid; OCS: oral corticosteroid; P450 inhibitors: cytochrome P450 inhibitors such as ritonavir, ketoconazole, itraconazole; SABA: short-acting beta2-agonist. *Based on SABA (as-needed ICS-formoterol reliever not included); excludes reliever taken before exercise. For children 6–11 years, also refer to Box 2-3, p.36. See Box 3-8, p.67 for specific risk reduction strategies. †‘Independent’ risk factors are those that are significant after adjustment for the level of symptom control.
  2. Assessment of asthma 35
COPYRIGHTED MATERIAL- DO NOT COPY OR DISTRIBUTE

Box 2-3. Specific questions for assessment of asthma in children 6–11 years
        Asthma symptom control
          Day symptoms
 Ask: How often does the child have cough, wheeze, dyspnea or heavy breathing (number of times per week or day)? What triggers the symptoms? How are they handled?
   Night symptoms
    Cough, awakenings, tiredness during the day? (If the only symptom is cough, consider other diagnoses such as rhinitis or gastroesophageal reflux disease).
    Reliever use
  How often is reliever medication used? (check date on inhaler or last prescription) Distinguish between pre-exercise use (sports) and use for relief of symptoms.
    Level of activity
      What sports/hobbies/interests does the child have, at school and in their spare time? How does the child’s level of activity compare with their peers or siblings? How many days is the child absent from school? Try to get an accurate picture of the child’s day from the child without interruption from the parent/carer.
    Risk factors for adverse outcomes
          Exacerbations
 Ask: How do viral infections affect the child’s asthma? Do symptoms interfere with school or sports? How long do the symptoms last? How many episodes have occurred since their last medical review? Any urgent doctor/emergency department visits? Is there a written action plan? Risk factors for exacerbations include a history of exacerbations, poor symptom control, poor adherence and poverty,104 and persistent bronchodilator reversibility even if the child has few symptoms.99
   Lung function
    Check curves and technique. Main focus is on FEV1 and FEV1/FVC ratio. Plot these values as percent predicted to see trends over time.
    Side-effects
      Check the child’s height at least yearly, as poorly controlled asthma can affect growth,112 and growth velocity may be lower in the first 1-2 years of ICS treatment.113 Ask about frequency and dose of ICS and OCS.
    Treatment factors
        Inhaler technique
    Ask the child to show how they use their inhaler. Compare with a device-specific checklist.
    Adherence
 Is there any controller medication in the home at present? On how many days does the child use their controller in a week (e.g. 0, 2, 4, 7 days)? Is it easier to remember to use it in the morning or evening? Where is inhaler kept – is it in plain view to reduce forgetting? Check date on inhaler.
   Goals/concerns
        Does the child or their parent/carer have any concerns about their asthma (e.g. fear of medication, side-effects, interference with activity)? What are the child’s/parent’s/carer’s goals for treatment?
    Comorbidities
          Allergic rhinitis
 Itching, sneezing, nasal obstruction? Can the child breathe through their nose? What medications are being taken for nasal symptoms?
   Eczema
   Sleep disturbance, topical corticosteroids?
   Food allergy
    Is the child allergic to any foods? (confirmed food allergy is a risk factor for asthma-related death90)
    Obesity
      Check age-adjusted BMI. Ask about diet and physical activity.
    Other investigations (if needed)
          2-week diary
 If no clear assessment can be made based on the above questions, ask the child or parent/carer to keep a daily diary of asthma symptoms, reliever use and peak expiratory flow (best of three) for 2 weeks (Appendix Chapter 4).
   Exercise challenge (laboratory)
     Provides information about airway hyperresponsiveness and fitness (Box 1-2, p.23). Only undertake a challenge if it is otherwise difficult to assess asthma control.
   FEV1: forced expiratory volume in 1 second; FVC: forced vital capacity; ICS: inhaled corticosteroids; OCS: oral corticosteroids.
36 2. Assessment of asthma
COPYRIGHTED MATERIAL- DO NOT COPY OR DISTRIBUTE

ASSESSING FUTURE RISK OF ADVERSE OUTCOMES
The second component of assessing asthma control (Box 2-2B, p.35) is to identify whether the patient is at risk of adverse asthma outcomes, particularly exacerbations, persistent airflow limitation, and side-effects of medications (Box 2-2B). Asthma symptoms, although an important outcome for patients, and themselves a strong predictor of future risk of exacerbations, are not sufficient on their own for assessing asthma because:
• Asthma symptoms can be controlled by placebo or sham treatments114,115 or by inappropriate use of long-acting beta2-agonist (LABA) alone,116 which leaves airway inflammation untreated.
• Respiratory symptoms may be due to other conditions such as lack of fitness, or comorbidities such as inducible laryngeal obstruction.36
• Anxiety or depression may contribute to symptom reporting.
• Some patients have few symptoms despite low lung function.
Asthma symptom control and exacerbation risk should not be simply combined numerically, as poor control of symptoms and of exacerbations may have different causes and may need different treatment approaches.
Risk factors for exacerbations
Poor asthma symptom control itself substantially increases the risk of exacerbations.61-63 However, several additional independent risk factors have been identified, i.e. factors, that, when present, increase the patient’s risk of exacerbations even if symptoms are few. These risk factors (Box 2-2B) include a history of ≥1 exacerbations in the previous year, poor adherence, incorrect inhaler technique, chronic sinusitis and smoking, all of which can be assessed in primary care.117
In children, the risk of exacerbations is greatly increased if there is a history of previous exacerbations; it is also increased with poor symptom control, suboptimal drug regimen, comorbid allergic disease and poverty.104
Risk factors for development of persistent airflow limitation
The average rate of decline in FEV1 in non-smoking healthy adults is 15–20 mL/year.118 People with asthma may have an accelerated decline in lung function and develop airflow limitation that is not fully reversible. This is often associated with more persistent dyspnea. Independent risk factors that have been identified for persistent airflow limitation include exposure to cigarette smoke or noxious agents, chronic mucus hypersecretion, and asthma exacerbations in patients not taking ICS108 (see Box 2-2B). Children with persistent asthma may have reduced growth in lung function, and some are at risk of accelerated decline in lung function in early adult life.119
Risk factors for medication side-effects
Choices with any medication are based on the balance of benefit and risk. Most people using asthma medications do not experience any side-effects. The risk of side-effects increases with higher doses of medications, but these are needed in few patients. Systemic side-effects that may be seen with long-term, high dose ICS include easy bruising; an increase beyond the usual age-related risk of osteoporosis, cataracts and glaucoma; and adrenal suppression. Local side effects of ICS include oral thrush and dysphonia. Patients are at greater risk of ICS side-effects with higher doses or more potent formulations,109,110 and, for local side-effects, with incorrect inhaler technique.111
ROLE OF LUNG FUNCTION IN ASSESSING ASTHMA CONTROL Does lung function relate to other asthma control measures?
Lung function does not correlate strongly with asthma symptoms in adults120 or children.121 In some asthma control tools, lung function is numerically averaged or added with symptoms,70,122 but if the tool includes several symptom items, these can outweigh clinically important differences in lung function.123 In addition, low FEV1 is a strong independent predictor of risk of exacerbations, even after adjustment for symptom frequency.
Lung function should be assessed at diagnosis or start of treatment; after 3–6 months of controller treatment to assess the patient’s personal best FEV1; and periodically thereafter. For example, in most adult patients, lung function should
 2. Assessment of asthma 37
COPYRIGHTED MATERIAL- DO NOT COPY OR DISTRIBUTE

be recorded at least every 1-2 years, but more frequently in higher risk patients including those with exacerbations and those at risk of decline in lung function (see Box 2-2B). Lung function should also be recorded more frequently in children based on asthma severity and clinical course (Evidence D).
Once the diagnosis of asthma has been confirmed, it is not generally necessary to ask patients to withhold their regular or as-needed medications before visits,17 but preferably the same conditions should apply at each visit.
How to interpret lung function test results in asthma
A low FEV1 percent predicted:
• Identifies patients at risk of asthma exacerbations, independent of symptom levels, especially if FEV1 is <60%
predicted92,97,124,125
• Is a risk factor for lung function decline, independent of symptom levels107
• If symptoms are few, suggests limitation of lifestyle, or poor perception of airflow limitation,126 which may be due
to untreated airway inflammation.127
A ‘normal’ or near-normal FEV1 in a patient with frequent respiratory symptoms (especially when symptomatic):
• Prompts consideration of alternative causes for the symptoms; e.g. cardiac disease, or cough due to post-nasal
drip or gastroesophageal reflux disease (Box 1-3, p.26).
Persistent bronchodilator reversibility:
• Finding significant bronchodilator reversibility (increase in FEV1 >12% and >200 mL from baseline15) in a patient
taking controller treatment, or who has taken a short-acting beta2-agonist within 4 hours, or a LABA within 12 hours (or 24 hours for a once-daily LABA), suggests uncontrolled asthma.
In children, spirometry cannot be reliably obtained until age 5 years or more, and it is less useful than in adults. Many children with uncontrolled asthma have normal lung function between flare-ups (exacerbations).
How to interpret changes in lung function in clinical practice
With regular ICS treatment, FEV1 starts to improve within days, and reaches a plateau after around 2 months.128 The patient’s highest FEV1 reading (personal best) should be documented, as this provides a more useful comparison for clinical practice than FEV1 percent predicted. If predicted values are used in children, measure their height at each visit.
Some patients may have a faster than average decrease in lung function, and develop persistent (incompletely reversible) airflow limitation. While a trial of higher dose ICS-LABA and/or systemic corticosteroids may be appropriate to see if FEV1 can be improved, high doses should not be continued if there is no response.
The between-visit variability of FEV1 (≤12% week to week or 15% year to year in healthy individuals15) limits its use in adjusting asthma treatment in clinical practice. The minimal important difference for improvement and worsening in FEV1 based on patient perception of change has been reported to be about 10%.129,130
The role of short-term and long-term PEF monitoring
Once the diagnosis of asthma is made, short-term peak expiratory flow (PEF) monitoring may be used to assess response to treatment, to evaluate triggers (including at work) for worsening symptoms, or to establish a baseline for action plans. After starting ICS, personal best PEF (from twice daily readings) is reached on average within 2 weeks.131 Average PEF continues to increase, and diurnal PEF variability to decrease, for about 3 months.120,131 Excessive variation in PEF suggests sub-optimal asthma control, and increases the risk of exacerbations.132
Long-term PEF monitoring is now generally only recommended for patients with severe asthma, or those with impaired perception of airflow limitation127,133-136 (Appendix Chapter 4). For clinical practice, displaying PEF results on a standardized chart may improve accuracy of interpretation.137
 38 2. Assessment of asthma
COPYRIGHTED MATERIAL- DO NOT COPY OR DISTRIBUTE

ASSESSING ASTHMA SEVERITY
How to assess asthma severity in clinical practice
Currently, asthma severity is assessed retrospectively from the level of treatment required to control symptoms and exacerbations.17,59,138 It can be assessed once the patient has been on controller treatment for several months and, if appropriate, treatment step down has been attempted to find the patient’s minimum effective level of treatment. Asthma severity is not a static feature and may change over months or years.
Asthma severity can be assessed when the patient has been on controller treatment for several months:17,138
• Mild asthma is asthma that is well controlled with Step 1 or Step 2 treatment (Box 3-5, p.54), i.e. with as-needed
ICS-formoterol alone, or with low-intensity maintenance controller treatment such as low dose ICS, leukotriene receptor antagonists or chromones. For patients prescribed as-needed ICS-formoterol, the frequency of use that should be considered to represent well-controlled asthma has not yet been determined.
• Moderate asthma is asthma that is well controlled with Step 3 treatment e.g. low dose ICS-LABA.
• Severe asthma is asthma that requires Step 4 or 5 treatment (Box 3-5, p.54), e.g. high dose ICS-LABA, to
prevent it from becoming ‘uncontrolled’, or asthma that remains ‘uncontrolled’ despite this treatment. While many patients with uncontrolled asthma may be difficult to treat due to inadequate or inappropriate treatment, or persistent problems with adherence or comorbidities such as chronic rhinosinusitis or obesity, the European Respiratory Society/American Thoracic Society Task Force on Severe Asthma considered that the definition of severe asthma should be reserved for patients with refractory asthma and those in whom response to treatment of comorbidities is incomplete.138 See Chapter 3E (p.94) for more detail about the assessment of patients with difficult to treat or severe asthma.
How to classify asthma severity in epidemiologic studies and clinical trials
For descriptions of participants in epidemiological studies and clinical trials, classification of asthma severity has often been based on prescribed treatment step (Box 3-5, p.54). For example, patients prescribed Step 1 or 2 treatments are often described as having mild asthma; those prescribed Step 3–4 as having moderate asthma; and those prescribed Step 4–5 as having moderate-to-severe asthma. This approach is based on the assumption that patients are receiving appropriate treatment, and that those prescribed more intense treatment are likely to have more severe underlying disease. However, this is only a surrogate measure, and it causes confusion since most studies also require participants to have uncontrolled symptoms at entry. For epidemiological studies or clinical trials, it is preferable to categorize patients by the type of treatment that they are prescribed, without inferring severity. In particular, to avoid confusion, SABA-only treatment should not be described as ‘Step 1’ treatment.
For low resource countries that do not currently have access to medications such as ICS, the World Health Organization definition of severe asthma139 includes a category of ‘untreated severe asthma’. This category corresponds to other classifications of uncontrolled asthma in patients not taking controller treatment.
‘Severe’ is often also used to describe the intensity of asthma symptoms, the magnitude of airflow limitation, or the nature of an exacerbation. In older asthma literature, many different severity classifications have been used; many of these were similar to current concepts of asthma control.59
The patient’s view of asthma severity
Patients may perceive their asthma as severe if they have intense or frequent symptoms, but this does not necessarily indicate underlying severe disease, as symptoms may rapidly become well controlled with ICS. It is important that health professionals communicate clearly to patients what they mean by the word ‘severe’.
How to distinguish between uncontrolled asthma and severe asthma
Although most asthma patients can achieve good symptom control and minimal exacerbations with regular controller treatment, some patients will not achieve one or both of these goals even with maximal therapy.122 In some patients this is due to truly refractory severe asthma, but in many others, it is due to comorbidities, persistent environmental exposures, or psychosocial factors.
    2. Assessment of asthma 39
COPYRIGHTED MATERIAL- DO NOT COPY OR DISTRIBUTE

It is important to distinguish between severe asthma and uncontrolled asthma, as the latter is a much more common reason for persistent symptoms and exacerbations, and may be more easily improved. Box 2-4 shows the initial steps that can be carried out to identify common causes of uncontrolled asthma. More details are given in Section 3E (p.94) about investigation and management of difficult-to-treat and severe asthma, including referral to a respiratory physician or severe asthma clinic where possible. The most common problems that need to be excluded before a diagnosis of severe asthma can be made are:
• Poor inhaler technique (up to 80% of community patients)86 (Box 3-12, p.80)
• Poor medication adherence140 (Box 3-13, p.81)
• Incorrect diagnosis of asthma, with symptoms due to alternative conditions such as inducible laryngeal
obstruction, cardiac failure or lack of fitness (Box 1-3, p.26)
• Comorbidities and complicating conditions such as rhinosinusitis, gastroesophageal reflux, obesity and
obstructive sleep apnea (Chapter 3, Part D, p.85)88
• Ongoing exposure to sensitizing or irritant agents in the home or work environment.
Box 2-4. Investigating a patient with poor symptom control and/or exacerbations despite treatment
      40 2. Assessment of asthma
COPYRIGHTED MATERIAL- DO NOT COPY OR DISTRIBUTE

 SECTION 1. ADULTS, ADOLESCENTS AND CHILDREN 6 YEARS AND OLDER
Chapter 3.
Treating asthma to control symptoms and minimize risk
 COPYRIGHTED MATERIAL- DO NOT COPY OR DISTRIBUTE

 This chapter is divided into five parts:
Part A. Part B.
Part C.
Part D. Part E.
General principles of asthma management (p.42)
Medications and strategies for asthma symptom control and risk reduction
• Medications (p.47)
• Treating modifiable risk factors (p.67)
• Non-pharmacological therapies and strategies (p.67)
Guided asthma self-management education and skills training (p.79)
• Information, inhaler skills, adherence, written asthma action plan, self-monitoring, regular review
Managing asthma with comorbidities and in special populations (p.85)
Difficult-to-treat and severe asthma in adults and adolescents (including decision tree) (p.94)
       Management of worsening and acute asthma is described in Chapter 4 (p.111).
 PART A. GENERAL PRINCIPLES OF ASTHMA MANAGEMENT KEY POINTS
      Goals of asthma management
• The long-term goals of asthma management are to achieve good symptom control, and to minimize future risk of asthma-related mortality, exacerbations, persistent airflow limitation and side-effects of treatment. The patient’s own goals regarding their asthma and its treatment should also be identified.
The patient-health professional partnership
• Effective asthma management requires a partnership between the person with asthma (or the parent/carer) and their health care providers.
• Teaching communication skills to health care providers may lead to increased patient satisfaction, better health outcomes, and reduced use of health care resources.
• The patient’s ‘health literacy’ – that is, the patient’s ability to obtain, process and understand basic health information to make appropriate health decisions – should be taken into account.
Making decisions about asthma treatment
• Asthma treatment is adjusted in a continuous cycle of assessment, treatment, and review of the patient’s response in both symptom control and future risk (of exacerbations and side-effects)
• For population-level decisions about asthma treatment, the ‘preferred option’ at each step represents the best treatment for most patients, based on group mean data for efficacy, effectiveness and safety from randomized controlled trials, meta-analyses and observational studies, and net cost.
• For individual patients, treatment decisions should also take into account any patient characteristics or phenotype that predict the patient’s likely response to treatment, together with the patient’s preferences and practical issues (inhaler technique, adherence, and cost to the patient).
   LONG-TERM GOALS OF ASTHMA MANAGEMENT
The long-term goals of asthma management are:
• To achieve good control of symptoms and maintain normal activity levels
• To minimize the risk of asthma-related death, exacerbations, persistent airflow limitation and side-effects.
It is also important to elicit the patient’s own goals regarding their asthma, as these may differ from conventional medical goals. Shared goals for asthma management can be achieved in various ways, taking into account differing health care systems, medication availability, and cultural and personal preferences.
42 3. Treating to control symptoms and minimize future risk
COPYRIGHTED MATERIAL- DO NOT COPY OR DISTRIBUTE

THE PATIENT-HEALTH CARE PROVIDER PARTNERSHIP
Effective asthma management requires the development of a partnership between the person with asthma (or the parent/carer) and health care providers.141 This should enable the person with asthma to gain the knowledge, confidence and skills to assume a major role in the management of their asthma. Self-management education reduces asthma morbidity in both adults142 (Evidence A) and children143 (Evidence A).
There is emerging evidence that shared decision-making is associated with improved outcomes.144 Patients should be encouraged to participate in decisions about their treatment, and given the opportunity to express their expectations and concerns. This partnership needs to be individualized to each patient. A person’s willingness and ability to engage in self-management may vary depending on factors such as ethnicity, literacy, understanding of health concepts (health literacy), numeracy, beliefs about asthma and medications, desire for autonomy, and the health care system.
Good communication
Good communication by health care providers is essential as the basis for good outcomes145-147 (Evidence B). Teaching health care providers to improve their communication skills (Box 3-1) can result in increased patient satisfaction, better health outcomes, and reduced use of health care resources145-147 without lengthening consultation times.148 It can also enhance patient adherence.148 Training patients to give information clearly, seek information, and check their understanding of information provided is also associated with improved adherence with treatment recommendations.148
Health literacy and asthma
There is increasing recognition of the impact of low health literacy on health outcomes, including in asthma.149,150 Health literacy means much more than the ability to read: it is defined as ‘the degree to which individuals have the capacity to obtain, process and understand basic health information and services to make appropriate health decisions’.149 Low health literacy is associated with reduced knowledge and worse asthma control.151 In one study, low numeracy among parents of children with asthma was associated with higher risk of exacerbations.150 Interventions adapted for cultural and ethnicity perspectives have been associated with improved knowledge and significant improvements in inhaler technique.152 Suggested communication strategies for reducing the impact of low health literacy are shown in Box 3-1.
Box 3-1. Communication strategies for health care providers
           Key strategies to facilitate good communication146,147
      • Acongenialdemeanor(friendliness,humorandattentiveness) • Allowingthepatienttoexpresstheirgoals,beliefsandconcerns • Empathy,reassurance,andprompthandlingofanyconcerns
• Givingencouragementandpraise
• Givingappropriate(personalized)information
• Providingfeedbackandreview
       How to reduce the impact of low health literacy149
        • Orderinformationfrommosttoleastimportant.
• Speakslowlyandusesimplewords(avoidmedicallanguage,ifpossible).
• Simplifynumericconcepts(e.g.usenumbersinsteadofpercentages).
• Frameinstructionseffectively(useillustrativeanecdotes,drawings,pictures,tableorgraphs). • Confirmunderstandingbyusingthe‘teach-back’method(askpatientstorepeatinstructions). • Askasecondperson(e.g.nurse,familymember)torepeatthemainmessages.
• Payattentiontonon-verbalcommunicationbythepatient.
• Makepatientsfeelcomfortableaboutaskingquestions.
 3. Treating to control symptoms and minimize future risk 43
COPYRIGHTED MATERIAL- DO NOT COPY OR DISTRIBUTE

PERSONALIZED CONTROL-BASED ASTHMA MANAGEMENT
In control-based asthma management, pharmacological and non-pharmacological treatment is adjusted in a continuous cycle that involves assessment, treatment and review by appropriately trained personnel (Box 3-2). Asthma outcomes have been shown to improve after the introduction of control-based guidelines153,154 or practical tools for implementation of control-based management strategies.144,155 The concept of control-based management is also supported by the design of most randomized controlled medication trials, with patients identified for a change in asthma treatment on the basis of features of poor symptom control with or without other risk factors such as low lung function or a history of exacerbations. From 2014, GINA asthma management has focused not only on asthma symptom control, but also on personalized management of the patient’s risk factors for exacerbations, other adverse outcomes and comorbidities, and taking into account the patient’s preferences and goals.
Box 3-2. The asthma management cycle for personalized asthma care
For many patients in primary care, symptom control is a good guide to a reduced risk of exacerbations.156 When inhaled corticosteroids (ICS) were introduced into asthma management, large improvements were observed in symptom control and lung function, and exacerbations and asthma-related mortality decreased.
However, with other asthma therapies (including ICS-long-acting beta2-agonists (LABA)157,158) or different treatment regimens (such as ICS-formoterol maintenance and reliever therapy159), and in patients with severe asthma, there may be discordance between responses for symptom control and exacerbations. Patients with apparently mild asthma and few or intermittent symptoms may be still at risk of severe exacerbations160 (Box 2-2B, p.35). In addition, some patients continue to have exacerbations despite well-controlled symptoms, and for patients with ongoing symptoms, side-effects may be an issue if ICS doses continue to be stepped up.
Therefore, in control-based management, both domains of asthma control (symptom control and future risk – see Box 2-2, p.35) should be taken into account when choosing asthma treatment and reviewing the response.17,59
   44 3. Treating to control symptoms and minimize future risk
COPYRIGHTED MATERIAL- DO NOT COPY OR DISTRIBUTE

Alternative strategies for adjusting asthma treatment
Some alternative strategies have been evaluated for adjusting asthma treatment:
• Treatment guided by sputum eosinophil count: in adults, this approach, when compared with guidelines-based treatment, leads to a reduced risk of exacerbations and similar levels of symptom control and lung function.161 The benefits have primarily been seen in patients requiring secondary care.156 However, only a limited number of centers have routine access to induced sputum analysis. There are insufficient data available in children to assess this approach.161
• Treatment guided by fractional concentration of exhaled nitric oxide (FeNO): In several studies of FeNO-guided treatment, problems with the design of the intervention and/or control algorithms make comparisons and conclusions difficult.162 Results of FeNO measurement at a single point in time should be interpreted with caution (see p.26).29,163 In children and young adults with asthma, FeNO-guided treatment was associated with a significant reduction in the number of patients with ≥1 exacerbation (OR 0.67 [95% CI 0.51-0.90]) and in exacerbation rate (mean difference -0.27 [-0.49- -0.06] per year) compared with guidelines-based treatment (Evidence A); similar differences were seen in comparisons between FeNO-guided treatment and non-guidelines- based algorithms.164 However, in non-smoking adults with asthma, no significant reduction in risk of exacerbations and in exacerbation rates was observed when compared to guideline-based treatment; a difference was only seen in studies with other (non-standard) comparator approaches.165 No significant differences were seen in symptoms or ICS dose with FeNO-guided treatment compared with other strategies.164,165
At present, neither sputum- nor FeNO-guided treatment is recommended for the general asthma population. Sputum- guided treatment is recommended for adult patients with moderate or severe asthma who are managed in (or can be referred to) centers experienced in this technique138 (Evidence A). In children, FeNO-guided treatment significantly reduces exacerbation rates compared with guidelines-based treatment (Evidence A).164 However, further studies are needed to identify the populations most likely to benefit from sputum-guided or FeNO-guided treatment, and the optimal frequency of FeNO monitoring.
Choosing between asthma treatment options
At each treatment step in asthma management, different medication options are available that, although not of identical efficacy, may be alternatives for controlling asthma. Different considerations apply to recommendations or choices made for broad populations compared with those for individual patients (Box 3-3, p. 45), as follows:
• Population-level medication choices: These aim to represent the best option for most patients in the population. For each treatment step, a ‘preferred’ controller medication is recommended that provides the best benefit to risk ratio for both symptom control and risk reduction. Choice of the preferred controller is based on group mean data from efficacy studies (highly controlled studies in well-characterized populations) and effectiveness studies (from pragmatically controlled studies, or studies in broader populations, or strong observational data),166 as well as on safety data and cost. Population-level medication choices are often applied by bodies such as national formularies or managed care organizations.
• Patient-level medication choices: Choices at this level also take into account any patient characteristics or phenotype that may predict a clinically important difference in their response compared with other patients, together with the patient’s preferences and practical issues (cost, ability to use the medication and adherence).
The extent to which asthma treatment can be individualized according to patient characteristics or phenotypes depends on the health system, the clinical context, the potential magnitude of difference in outcomes, cost and available resources. At present, most research activity about individualized treatment is focused on severe asthma167,168 (see Chapter 3E, p.94).
   3. Treating to control symptoms and minimize future risk 45
COPYRIGHTED MATERIAL- DO NOT COPY OR DISTRIBUTE

Box 3-3. Population level versus patient level decisions about asthma treatment
             Choosing between treatment options at a population level
(e.g. national formularies, health maintenance organizations, national guidelines)
        The ‘preferred’ medication at each step is the best treatment for most patients, based on: • Efficacy
• Effectiveness
• Safety
• Availability and cost at the population level
  Based on group mean data for symptoms, exacerbations and lung function (from randomized controlled trials, pragmatic studies and observational data)
     Choosing between controller options for individual patients
        Use shared decision-making with the patient/parent/carer to discuss the following:
1. Preferred treatment (as above) for symptom control and risk reduction
2. Patient characteristics or phenotype
• Does the patient have any features that predict differences in their future risk or treatment response compared with other patients (e.g. smoker; history of exacerbations, blood eosinophilia)?
• Are there any modifiable risk factors or comorbidities that may affect outcomes?
3. Patient preference
• What are the patient’s goals, beliefs and concerns about asthma and medications?
4. Practical issues
• Inhaler technique – can the patient use the inhaler correctly after training?
• Adherence – how often is the patient likely to take the medication?
• Cost to patient – can the patient afford the medication?
   46 3. Treating to control symptoms and minimize future risk
COPYRIGHTED MATERIAL- DO NOT COPY OR DISTRIBUTE

PART B. MEDICATIONS AND STRATEGIES FOR SYMPTOM CONTROL AND RISK REDUCTION KEY POINTS
      • For safety, GINA no longer recommends treatment of asthma in adults and adolescents with SABA alone.
• All adults and adolescents with asthma should receive ICS-containing controller treatment to reduce their risk of serious exacerbations and to control symptoms. ICS-containing controller can be delivered either with regular daily treatment or, in mild asthma, with as-needed ICS-formoterol taken whenever needed for symptom relief.
Steps 1 and 2
• Treatment with regular daily low dose ICS, with as-needed SABA, is highly effective in reducing asthma symptoms and reducing the risk of asthma-related exacerbations, hospitalization and death, but adherence with ICS is poor.
• In adults and adolescents with mild asthma, treatment with as-needed low dose ICS-formoterol reduces the risk of severe exacerbations by about two-thirds compared with SABA-only treatment, and is non-inferior to daily low dose ICS for severe exacerbations.
Stepping up if asthma remains uncontrolled despite good adherence and inhaler technique
• For patients with persistent symptoms and/or exacerbations despite low dose ICS, consider step up but first check for common problems such as inhaler technique, adherence, persistent allergen exposure and comorbidities.
• For adults and adolescents, the preferred step-up is to combination low dose ICS-long-acting beta2-agonist (LABA).
• For adults and adolescents with exacerbations despite other therapies, the risk of exacerbations is reduced with combination low dose ICS-formoterol (with beclometasone or budesonide) as both maintenance and reliever, compared with maintenance controller treatment plus as-needed SABA.
• For children 6–11 years, Step 3 options include medium dose ICS and combination low dose ICS-LABA, as maintenance therapy with as-needed SABA.
Stepping down to find the minimum effective dose
• Consider step down once good asthma control has been achieved and maintained for about 3 months, to find the patient’s lowest treatment that controls both symptoms and exacerbations
o Provide the patient with a written asthma action plan, monitor closely, and schedule a follow-up visit. o Do not completely withdraw ICS unless this is needed temporarily to confirm the diagnosis of asthma.
For all patients with asthma
• Provide asthma education and training in essential skills
o Provide inhaler skills training: this is essential for medications to be effective, but technique is often incorrect o Encourage adherence with controller medication, even when symptoms are infrequent.
o Provide training in asthma self-management (self-monitoring of symptoms and/or PEF, written asthma action
plan and regular medical review) to control symptoms and minimize the risk of exacerbations.
For patients with one or more risk factors for exacerbations
• Prescribe regular daily ICS-containing medication, provide a written asthma action plan, and arrange review more frequently than for low-risk patients.
• Identify and address modifiable risk factors, (e.g. smoking, low lung function).
• Consider non-pharmacological strategies and interventions to assist with symptom control and risk reduction,
(e.g. smoking cessation advice, breathing exercises, some avoidance strategies).
• For all patients, use your own professional judgment, and always check local eligibility and payer criteria.
Difficult-to-treat and severe asthma (see section 3E, p.94)
• Patients with poor symptom control and/or exacerbations despite Step 4 or 5 treatment should be assessed for contributing factors, and asthma treatment optimized. If the problems continue or diagnosis is uncertain, refer to a specialist center for phenotypic assessment and consideration of add-on therapy including biologics.
    3. Treating to control symptoms and minimize future risk 47
COPYRIGHTED MATERIAL- DO NOT COPY OR DISTRIBUTE

ASTHMA MEDICATIONS Categories of asthma medications
When compared with medications used for other chronic diseases, most of the medications used for treatment of asthma have very favorable therapeutic ratios (Appendix Chapter 5). The pharmacological options for long-term treatment of asthma fall into the following three main categories:
• Controller medications: these are used to reduce airway inflammation, control symptoms, and reduce future risks such as exacerbations and decline in lung function. In patients with mild asthma, controller treatment may be delivered through as-needed low dose ICS-formoterol, taken when symptoms occur and before exercise.
• Reliever (rescue) medications: these are provided to all patients for as-needed relief of breakthrough symptoms, including during worsening asthma or exacerbations. They are also recommended for short-term prevention of exercise-induced bronchoconstriction. Reducing and, ideally, eliminating the need for SABA reliever is both an important goal in asthma management and a measure of the success of asthma treatment.
• Add-on therapies for patients with severe asthma (Section 3E, p.94): these may be considered when patients have persistent symptoms and/or exacerbations despite optimized treatment with high dose controller medications (usually a high dose of ICS plus a LABA) and treatment of modifiable risk factors (see Box 3-8, p.67).
Initial controller treatment
For the best outcomes, ICS-containing controller treatment should be initiated as soon as possible after the diagnosis of asthma is made, as the evidence suggests that:
• Early initiation of low dose ICS in patients with asthma leads to a greater improvement in lung function than if symptoms have been present for more than 2–4 years.169,170 One study showed that after this time, higher ICS doses were required, and lower lung function was achieved.171
• Patients not taking ICS who experience a severe exacerbation have a greater long-term decline in lung function than those who have already started ICS.108
• For patients with occupational asthma, early removal from exposure to the sensitizing agent and early controller treatment increase the probability of resolution of symptoms and airway hyperresponsiveness.38
Recommended options for initial controller treatment in adults and adolescents, based on evidence (where available) and consensus, are listed in Box 3-4A (p.50) and shown in Box 3-4B (p.51). The corresponding resources for children 6--11 years are on p.52 and p.53. The patient’s response should be reviewed, and treatment stepped down once good control is achieved. Recommendations for a stepwise approach to ongoing treatment are found in Box 3-5 (p.54).
Does FeNO help in deciding whether to commence ICS?
In studies mainly limited to non-smoking patients, FeNO >50 parts per billion (ppb) has been associated with a good short-term response to ICS.163,172 However, these studies did not examine the longer-term risk of exacerbations. Such evidence therefore does not mean that it is safe with regard to exacerbations to withhold ICS in patients with low initial FeNO. More recently, in two 12-month studies in mild asthma, severe exacerbations were reduced with as-needed ICS- formoterol versus as-needed SABA and versus maintenance ICS, independent of baseline inflammatory characteristics including FeNO.173,174
Consequently, in patients with a diagnosis or suspected diagnosis of asthma, measurement of FeNO can support the decision to start ICS, but cannot be used to decide against treatment with ICS. Based on past and current evidence, GINA recommends treatment with daily low dose ICS or as-needed low dose ICS-formoterol for all patients with mild asthma, to reduce the risk of serious exacerbations.175
       48 3. Treating to control symptoms and minimize future risk
COPYRIGHTED MATERIAL- DO NOT COPY OR DISTRIBUTE

Personalized approach for adjusting asthma treatment in adults, adolescents and children 6–11 years old
Once asthma treatment has been commenced (Boxes 3-4A-D), ongoing treatment decisions are based on a personalized cycle of assessment, adjustment of treatment, and review of the response. For each patient, in addition to treatment of modifiable risk factors, controller medication can be adjusted up or down in a stepwise approach (Box 3-5A- B) to achieve good symptom control and minimize future risk of exacerbations, persistent airflow limitation and medication side-effects. Once good asthma control has been maintained for 2–3 months, treatment may be stepped down in order to find the patient’s minimum effective treatment (Box 3-7, p.66).
If a patient has persisting uncontrolled symptoms and/or exacerbations despite 2–3 months of controller treatment, assess and correct the following common problems before considering any step up in treatment:
• Incorrect inhaler technique
• Poor adherence
• Persistent exposure at home/work to agents such as allergens, tobacco smoke, indoor or outdoor air pollution, or
to medications such as beta-blockers or (in some patients) nonsteroidal anti-inflammatory drugs (NSAIDs)
• Comorbidities that may contribute to respiratory symptoms and poor quality of life
• Incorrect diagnosis.
 3. Treating to control symptoms and minimize future risk 49
COPYRIGHTED MATERIAL- DO NOT COPY OR DISTRIBUTE

Box 3-4A. Initial asthma treatment - recommended options for adults and adolescents
        Presenting symptoms
       Preferred INITIAL treatment
       Infrequent asthma symptoms, e.g. less than twice a month and no risk factors for exacerbations (Box 2-2B, p.35)
    As-needed low dose ICS-formoterol (Evidence B)
Other options include taking ICS whenever SABA is taken, in combination or separate inhalers (Evidence B)
     Asthma symptoms or need for reliever twice a month or more
  Low dose ICS with as-needed SABA (Evidence A), or As-needed low dose ICS-formoterol (Evidence A)
Other options include daily LTRA (less effective than ICS, Evidence A), or taking ICS whenever SABA is taken in combination or separate inhalers (Evidence B). Consider likely adherence with controller if reliever is SABA.
    Troublesome asthma symptoms most days; or waking due to asthma once a week or more, especially if any risk factors exist (Box 2-2B)
   Low dose ICS-LABA as maintenance and reliever therapy with ICS- formoterol (Evidence A) OR
Maintenance-only ICS-LABA with as-needed SABA (Evidence A), OR Medium dose ICS with as-needed SABA (Evidence A)
    Initial asthma presentation is with severely uncontrolled asthma, or with an acute exacerbation
     Start regular controller treatment with high dose ICS (Evidence A), or medium dose ICS-LABA (Evidence D)
A short course of oral corticosteroids may also be needed
    Before starting initial controller treatment
        • Recordevidenceforthediagnosisofasthma
• Recordthepatient’slevelofsymptomcontrolandriskfactors,includinglungfunction(Box2-2,p.35) • Considerfactorsinfluencingchoicebetweenavailabletreatmentoptions(Box3-3,p.45)
• Ensurethatthepatientcanusetheinhalercorrectly
• Scheduleanappointmentforafollow-upvisit
       After starting initial controller treatment
        • Reviewpatient’sresponse(Box2-2,p.35)after2–3months,orearlierdependingonclinicalurgency • SeeBox3-5(p.54)forrecommendationsforongoingtreatmentandotherkeymanagementissues
• Stepdowntreatmentoncegoodcontrolhasbeenmaintainedfor3months(Box3-7,p.66).
    ICS: inhaled corticosteroids; LABA: long-acting beta2-agonist; LTRA: leukotriene receptor antagonist; OCS: oral corticosteroids; SABA: short-acting beta2-agonist. This table is based on evidence from available studies and consensus, including considerations of cost. See also Box 3-4B (p.51) for where to start on the main treatment figure for adults and adolescents.
 50 3. Treating to control symptoms and minimize future risk
COPYRIGHTED MATERIAL- DO NOT COPY OR DISTRIBUTE

Box 3-4B. Selecting initial controller treatment in adults and adolescents with a diagnosis of asthma
HDM: house dust mite; ICS: inhaled corticosteroid; LABA: long-acting beta2-agonist; LTRA: leukotriene receptor antagonist; OCS: oral corticosteroids; SABA: short-acting beta2-agonist; SLIT: sublingual immunotherapy
 3. Treating to control symptoms and minimize future risk 51
COPYRIGHTED MATERIAL- DO NOT COPY OR DISTRIBUTE

Box 3-4C. Initial asthma treatment - recommended options for children aged 6–11 years
        Presenting symptoms
       Preferred INITIAL treatment
       Infrequent asthma symptoms,
e.g. less than twice a month and no risk factors for exacerbations (Box 2- 2B, p.35)
   As-needed SABA
Other options include taking ICS whenever SABA is taken, in combination or separate inhalers
    Asthma symptoms or need for reliever twice a month or more
   Low dose ICS** with as-needed SABA (Evidence A), or
Other options include daily LTRA (less effective than ICS, Evidence A), or taking ICS whenever SABA is taken in combination or separate inhalers (Evidence B). Consider likely adherence with controller if reliever is SABA.
    Troublesome asthma symptoms most days; or waking due to asthma once a week or more, especially if any risk factors exist (Box 2-2B)
    Low dose ICS-LABA with as needed SABA, OR Medium dose ICS† with as-needed SABA (Evidence A)
Other options include low-dose ICS with daily LRTA, with as needed SABA
     Initial asthma presentation is with severely uncontrolled asthma, or with an acute exacerbation
    Start regular controller treatment with medium dose ICS-LABA with as-needed SABA. A short course of OCS may also be needed.
Other options include daily high dose ICS-LABA, or add on tiotropium or add on LRTA, with as needed SABA
    Before starting initial controller treatment
        • Recordevidenceforthediagnosisofasthma,ifpossible
• Recordthechild’slevelofsymptomcontrolandriskfactors,includinglungfunction(Box2-2,p.35,Box2-3,p.36) • Considerfactorsinfluencingchoicebetweenavailabletreatmentoptions(Box3-3,p.45)
• Ensurethatthechildcanusetheinhalercorrectly
• Scheduleanappointmentforafollow-upvisit
        After starting initial controller treatment
        • Reviewchild’sresponse(Box2-2,p.35)after2–3months,orearlierdependingonclinicalurgency • SeeBox3-5B(p.55)forrecommendationsforongoingtreatmentandotherkeymanagementissues • Stepdowntreatmentoncegoodcontrolhasbeenmaintainedfor3months(Box3-7,p.66).
      ICS: inhaled corticosteroids; LABA: long-acting beta2-agonist; LTRA: leukotriene receptor antagonist; OCS: oral corticosteroids; SABA: short-acting beta2-agonist. This table is based on evidence from available studies and consensus, including considerations of cost. See also Box 3-4D (p.53) for where to start on the main treatment figure for children 6–11 years.
 52 3. Treating to control symptoms and minimize future risk
COPYRIGHTED MATERIAL- DO NOT COPY OR DISTRIBUTE

Box 3-4D. Selecting initial controller treatment in children aged 6–11 years with a diagnosis of asthma
 ICS: inhaled corticosteroid; LABA: long-acting beta2-agonist; LTRA: leukotriene receptor antagonist; OCS: oral corticosteroids; SABA: short-acting beta2-agonist
3. Treating to control symptoms and minimize future risk 53
COPYRIGHTED MATERIAL- DO NOT COPY OR DISTRIBUTE

Box 3-5A. Personalized management for adults and adolescents to control symptoms and minimize future risk
 HDM: house dust mite; ICS: inhaled corticosteroid; LABA: long-acting beta2-agonist; LTRA: leukotriene receptor antagonist; OCS: oral corticosteroids; SABA: short-acting beta2-agonist; SLIT: sublingual immunotherapy. For recommendations about initial asthma treatment in adults and adolescents, see Box 3-4A (p.50) and 3-4B (p.51).
  54 3. Treating to control symptoms and minimize future risk
COPYRIGHTED MATERIAL- DO NOT COPY OR DISTRIBUTE

Box 3-5B. Personalized management for children 6–11 years to control symptoms and minimize future risk
 ICS: inhaled corticosteroid; LABA: long-acting beta2-agonist; LTRA: leukotriene receptor antagonist; OCS: oral corticosteroids; SABA: short-acting beta2-agonist For recommendations about initial asthma treatment in children aged 6–11 years, see Box 3-4C (p.52) and Box 3-4D (p.53)
  3. Treating to control symptoms and minimize future risk 55
COPYRIGHTED MATERIAL- DO NOT COPY OR DISTRIBUTE

Box 3-6. Low, medium and high daily doses of inhaled corticosteroids
This is not a table of equivalence, but instead, suggested total daily doses for the ‘low’, ‘medium’ and ‘high’ dose ICS options for adults/adolescents, p.54 and children 6–11 years, p.55, based on available studies and product information. Data on comparative potency are not readily available and therefore this table does NOT imply potency equivalence. Doses may be country-specific depending on local availability, regulatory labelling and clinical guidelines.
Low dose ICS provides most of the clinical benefit of ICS for most patients with asthma. However, ICS responsiveness varies between patients, so some patients may need medium dose ICS if their asthma is uncontrolled despite good adherence and correct technique with low dose ICS (with or without LABA). High dose ICS (in combination with LABA or separately) is needed by very few patients, and its long-term use is associated with an increased risk of local and systemic side-effects, which must be balanced against the potential benefits.
Inhaled corticosteroid
Beclometasone dipropionate (pMDI, standard particle, HFA) Beclometasone dipropionate (pMDI, extrafine particle*, HFA) Budesonide (DPI)
Ciclesonide (pMDI, extrafine particle*, HFA)
Fluticasone furoate (DPI)
Fluticasone propionate (DPI)
Fluticasone propionate (pMDI, standard particle, HFA) Mometasone furoate (DPI)
Mometasone furoate (pMDI, standard particle, HFA)
Children 6–11 years – see notes above (for children 5 years and younger, see Box 6-6, p.153) Beclometasone dipropionate (pMDI, standard particle, HFA)
Beclometasone dipropionate (pMDI, extrafine particle*, HFA)
Budesonide (DPI)
Budesonide (nebules)
Ciclesonide (pMDI, extrafine particle*, HFA) Fluticasone furoate (DPI)
Fluticasone propionate (DPI)
Fluticasone propionate (pMDI, standard particle, HFA) Mometasone furoate (pMDI, standard particle, HFA)
DPI: dry powder inhaler; HFA: hydrofluoroalkane propellant; ICS: inhaled corticosteroid; n.a. not applicable; pMDI: pressurized metered dose inhaler (non-chlorofluorocarbon formulations); ICS by pMDI should preferably be used with a spacer. *See product information.
Most of the clinical benefit from ICS is seen at low doses, and clear evidence of dose-response relationships is seldom available within the dose ranges evaluated for regulatory purposes. ‘High’ doses are arbitrary, but for most ICS are those that, with prolonged use, are associated with increased risk of systemic side-effects.
For new preparations, including generic ICS, the manufacturer’s information should be reviewed carefully; products containing the same molecule may not be clinically equivalent. For more detailed discussion see Raissy et al.109
                Adults and adolescents (12 years and older)
    Total daily ICS dose (mcg) – see notes above Low Medium High
             200-500
100–200
>500-1000
>1000
            >200–400
>400
        200–400
>400–800
>800
        80–160
>160–320
>320
           100
200
       100–250
>250–500
>500
        100–250
>250–500
>500
           200
400
      200-400
>400
                100–200
>200–400
>400
        50-100
>100-200
>200
        100–200
>200–400
>400
        250–500
>500–1000
>1000
            80
>80-160
>160
         50
n.a.
       50-100
>100-200
>200
            50-100
>100-200
>200
         100
200
    56 3. Treating to control symptoms and minimize future risk
COPYRIGHTED MATERIAL- DO NOT COPY OR DISTRIBUTE

Choice of medication, device and dose
In clinical practice, the choice of medication, device and dose should be based for each individual patient on assessment of symptom control, risk factors, patient preference, and practical issues (cost, ability to use the device, and adherence) (Box 3-3, p.45). It is important to monitor the response to treatment and any side-effects, and to adjust the dose accordingly (Box 3-5, p.54). Once good symptom control has been maintained for 3 months, the ICS dose should be carefully titrated to the minimum dose that will maintain good symptom control and minimize exacerbation risk, while reducing the potential for side-effects (Box 3-7). Patients who are being considered for a high daily dose of ICS (except for short periods) should be referred for expert assessment and advice, where possible (Chapter 3E, p.94). There is currently insufficient good quality evidence to support use of extra-fine particle ICS aerosols over others.176 More detail about asthma medications is provided in Appendix Chapter 5 (adults and adolescents: Part 5A; children 6–11 years: Part 5B).
Below is more detail about the evidence for each of the treatments shown in Box 3-5A and 3-5B. Clinicians should check local eligibility and payer criteria before prescribing. As shown in these figures, GINA recommends that all adults and adolescents should receive an ICS-containing controller, incorporated as part of the patient’s personalized asthma management. The ICS-containing medication should be taken every day or, in mild asthma, an alternative is to take as-needed low dose ICS-formoterol for symptom relief. Box 3-6 (p.56) lists suggested low, medium and high doses for several different ICS formulations.
ASTHMA TREATMENT STEPS
STEP 1: Preferred controller: as-needed low dose combination ICS-formoterol (adults and adolescents)
Preferred Step 1 controller for adults and adolescents: low dose combination ICS-formoterol taken as needed for relief of symptoms, and if needed before exercise
GINA Step 1 recommendations are for:
• Initial asthma treatment in patients with symptoms less than twice a month and no exacerbation risk factors, a
group that is rarely studied
• Step-down treatment for patients whose asthma is well-controlled on Step 2 treatment
Use of low dose ICS-formoterol as needed for symptom relief in Step 1 for adults and adolescents (Evidence B) is supported by indirect evidence from a large double-blind study comparing this regimen with SABA-only treatment and with regular low dose ICS plus as-needed SABA in patients with mild asthma eligible for Step 2 therapy (see below).177 These results are now further supported by two open-label randomized controlled trials, representing the way that patients with mild asthma would use as-needed ICS-formoterol in real life.173,174 These studies included patients with SABA use between twice a month and twice a day.
The most important considerations for GINA in recommending as-needed low dose ICS-formoterol in Step 1 were:
• The evidence that patients with few interval asthma symptoms can still have severe or fatal exacerbations.178
GINA recommends assessing risk factors for exacerbations as well as symptom control (Box 2-2)
• The two-thirds reduction in severe exacerbation rate in the Step 2 study of as-needed low dose budesonide-
formoterol compared with SABA-only therapy, and the fact that this was achieved with <20% of the average ICS dose compared with daily ICS.177 A 60% reduction in severe exacerbations compared with SABA alone was also seen in an open-label randomized controlled trial.173
• The evidence that in patients with infrequent symptoms, adherence with prescribed daily ICS is very poor,179 exposing them to risks of SABA-only treatment
• The priority to avoid conflicting messages in asthma education. Previously, at the start of asthma treatment, patients were provided only with SABA for symptom relief, but later, despite this treatment being effective from the patient’s perspective, they were then told that they needed to take a daily controller even when they had no symptoms, in order to reduce their SABA use. Recommending that all patients should be provided with a
      3. Treating to control symptoms and minimize future risk 57
COPYRIGHTED MATERIAL- DO NOT COPY OR DISTRIBUTE

controller from the start of therapy (including, in mild asthma, the option of as-needed ICS-formoterol) allows consistent messaging about the need for both symptom relief and risk reduction, and may avoid establishing patient reliance on SABA as their main asthma treatment.
The maximum recommended usage of as-needed budesonide-formoterol in a single day corresponds to a total of 72 mcg formoterol. However, in randomized controlled trials in mild asthma, such high usage was rarely seen, with average use around 3–4 doses per week.173,177,180
So far, all evidence for as-needed ICS-formoterol in mild asthma is with low dose budesonide-formoterol, but beclometasone-formoterol may also be suitable. Both of these medications are well-established for as-needed use within maintenance and reliever therapy in GINA Steps 3–5,181 and no new safety signals were seen in four studies with as-needed budesonide-formoterol in mild asthma.173,174,180,182
There have been no studies of as needed ICS-formoterol in children aged 6–11 years. However, concerns around SABA-only treatment are also relevant to children and should be considered when initiating Step 1 treatment (see other controller options for children below).
For pre-exercise use in patients with mild asthma, one 6-week study showed that use of low dose budesonide- formoterol for symptom relief and before exercise reduced exercise-induced bronchoconstriction to a similar extent as regular daily low dose ICS with SABA for symptom relief and before exercise.183 More studies are needed, but this study suggests that patients with mild asthma who are prescribed as-needed ICS-formoterol to prevent exacerbations and control symptoms can use the same medication prior to exercise, if needed, and do not need to be prescribed a SABA for pre-exercise use (Evidence B).
Other Step 1 controller options for adults and adolescents
Low dose ICS taken whenever SABA is taken (Evidence B): In Step 1, the evidence for this strategy is indirect, from studies with separate or combination ICS and SABA inhalers in patients eligible for Step 2 treatment (see below).184-187 In making this recommendation, the most important considerations were reducing the risk of severe exacerbations, and the difficulty of achieving good adherence with regularly-prescribed ICS in patients with infrequent symptoms. The as- needed use of ICS whenever SABA is taken may be an option in countries where ICS-formoterol is not available or affordable.
Regular daily low dose ICS has been suggested by GINA since 2014 for consideration in Step 1, for patients with symptoms less than twice a month, to reduce the risk of exacerbations. This was based on indirect evidence from studies in patients eligible for Step 2 treatment160,182,188 (Evidence B). However, patients with symptoms less than twice a month are extremely unlikely to take ICS regularly even if prescribed, leaving them exposed to the risks of SABA-only treatment, so for feasibility reasons, this regimen is no longer recommended for general use in such patients.
Step 1 controller options for children 6–11 years
Possible controller options for this age-group include taking ICS whenever SABA is taken, based on indirect evidence from Step 2 studies with separate inhalers. One of these showed substantially fewer exacerbations compared with SABA-only treatment,185 and another showed similar outcomes as physician-adjusted treatment but with lower average ICS dose187 (Evidence B). Regular ICS with as-needed SABA is also a possible option for this age-group (Evidence B), but the likelihood of poor adherence in children with infrequent symptoms should be taken into account.
Not recommended
GINA no longer recommends SABA-only treatment of asthma in adults or adolescents. Although inhaled SABAs are highly effective for the quick relief of asthma symptoms,189 patients whose asthma is treated with SABA alone (compared with ICS) are at risk of asthma-related death (Evidence A)190 and urgent asthma-related healthcare (Evidence A),191 even if they have good symptom control.192 One long-term study of regular SABA in patients with newly- diagnosed asthma showed worse outcomes and lower lung function than in patients who were treated with daily low dose ICS from the start.193
58 3. Treating to control symptoms and minimize future risk
COPYRIGHTED MATERIAL- DO NOT COPY OR DISTRIBUTE

In adults, inhaled anticholinergic agents like ipratropium are potential alternatives to SABA for routine relief of asthma symptoms; however, these agents have a slower onset of action than inhaled SABA. Oral SABA and theophylline have a higher risk of side-effects. No long-term safety studies have been performed to assess the risk of severe exacerbations with these reliever medications in patients not also taking ICS.
The rapid-onset LABA, formoterol, is as effective as SABA as a reliever medication in adults and children,194 and reduces the risk of severe exacerbations by 15–45% compared with as-needed SABA,195-197 but use of regular or frequent LABA without ICS is strongly discouraged because of the risk of exacerbations116,198 (Evidence A).
Preferred Step 2 controller (adults, adolescents and children): regular daily low dose ICS plus as-needed SABA
There is a large body of evidence from RCTs and observational studies showing that the risks of severe exacerbations, hospitalizations and mortality are substantially reduced with regular low dose ICS; symptoms and exercise-induced bronchoconstriction are also reduced182,188,190,199,200 (Evidence A). Severe exacerbations are halved with low dose ICS even in patients with symptoms 0–1 days a week.160
For this recommendation, the most important consideration was to reduce the risk of severe exacerbations. When prescribing daily ICS for patients with mild asthma, clinicians should be aware of the likelihood of poor adherence, exposing patients to SABA-only treatment.
Preferred Step 2 controller (adults and adolescents): low dose ICS-formoterol, taken as-needed for relief of symptoms and, if needed, before exercise
The evidence for this controller option to date is with low dose budesonide-formoterol. A large double-blind study in mild asthma found a 64% reduction in severe exacerbations compared with SABA-only treatment,177 with a similar finding in an open-label study in patients with mild asthma previously taking SABA alone.173 (Evidence A). Two large double-blind studies in mild asthma showed as-needed budesonide-formoterol was non-inferior for severe exacerbations compared with regular ICS.177,180 In two open-label randomized controlled trials, representing the way that patients with mild asthma would use as-needed ICS-formoterol in real life, as-needed budesonide-formoterol was superior to maintenance ICS in reducing the risk of severe exacerbations173,174 (Evidence A). In all four studies, the as-needed ICS-formoterol strategy was associated with a substantially lower average ICS dose than with maintenance low dose ICS.
In making this recommendation, the most important considerations for GINA were to prevent severe exacerbations and to avoid the need for daily ICS in patients with mild asthma, who in clinical practice are often poorly adherent with prescribed ICS. The small differences compared with regular ICS in FEV1, (~30–50 mL), symptom control (difference in ACQ-5 of ~0.15 vs minimal clinically important difference 0.5), and symptom-free days (mean difference 10.6 days per year)177,180 were considered to be less important. FeNO was measured in two studies; it was significantly reduced with both as-needed budesonide-formoterol and maintenance ICS, and there was no significant difference in treatment effect with as-needed budesonide-formoterol by baseline eosinophils or baseline FeNO.173,174
Based on product information, the maximum recommended dose of ICS-formoterol in a single day is a total of 48mcg formoterol for beclometasone-formoterol, and 72mcg formoterol for budesonide-formoterol. However, in the randomized controlled trials in mild asthma, such high usage was rarely seen, and average use of as-needed ICS-formoterol was around 3–4 doses per week.173,174,177,180
In patients with mild asthma, one study showed that budesonide-formoterol taken as-needed and before exercise had similar benefit in reducing exercise-induced bronchoconstriction as daily ICS with SABA as-needed and pre-exercise.183 More studies are needed, but this suggests that patients with mild asthma who are prescribed as-needed ICS-formoterol to prevent exacerbations and control symptoms can use the same medication prior to exercise, if needed, and do not need to be prescribed a SABA for pre-exercise use (Evidence B).
 STEP 2: Preferred controller options: Daily low dose ICS plus as-needed SABA (adults, adolescents and children), OR as-needed low dose ICS-formoterol (adults and adolescents)
 3. Treating to control symptoms and minimize future risk 59
COPYRIGHTED MATERIAL- DO NOT COPY OR DISTRIBUTE

Other Step 2 controller options for adults and adolescents
If as-needed ICS-formoterol is not available, another option is for low dose ICS to be taken whenever SABA is taken. The evidence is from studies with separate or combination ICS and SABA inhalers,184-186,201 showing no difference in exacerbations compared with daily ICS.
Leukotriene receptor antagonists (LTRA) are less effective than ICS,202 particularly for exacerbations (Evidence A). They may be appropriate for initial controller treatment for some patients who are unable or unwilling to use ICS; for patients who experience intolerable side-effects from ICS; or for patients with concomitant allergic rhinitis203,204 (Evidence B). Before prescribing montelukast, health professionals should consider its benefits and risks, and patients should be counselled about the risk of neuropsychiatric events. The US Food and Drug Administration (FDA) recently required a boxed warning to be provided about the risk of serious mental health adverse effects with montelukast.205
For adult or adolescent patients not previously using controller treatment, regular daily combination low dose ICS-LABA as the initial maintenance controller treatment reduces symptoms and improves lung function compared with low dose ICS alone.206 However, it is more expensive and does not further reduce the risk of exacerbations compared with ICS alone206 (Evidence A).
For patients with purely seasonal allergic asthma, e.g. with birch pollen, with no interval asthma symptoms, regular daily ICS or as-needed ICS-formoterol should be started immediately symptoms commence, and be continued for four weeks after the relevant pollen season ends (Evidence D).
Step 2 controller options for children 6–11 years
The preferred controller option for children at Step 2 is regular low dose ICS (see Box 3-6, p.56 for ICS dose ranges in children).
Other controller options for children are daily LTRA, which overall is less effective than ICS,202 or taking low dose ICS whenever SABA is taken, based on the results of two studies with separate ICS and SABA inhalers in patients aged between 5 years and 17 or 18 years.185,187 Interviews with parents indicated that those whose children were randomized to as-needed ICS+SABA felt more in control of their child’s asthma than those whose children were randomized to physician-based adjustment.187 The FDA warning about montelukast (above) also applies to its use in children.205
Not recommended for routine use
Sustained-release theophylline has only weak efficacy in asthma207-209 (Evidence B) and side-effects are common, and may be life-threatening at higher doses.210 Chromones (nedocromil sodium and sodium cromoglycate) have a favorable safety profile but low efficacy211-213 (Evidence A), and their inhalers require burdensome daily washing to avoid blockage.
Before considering a step up, check for common problems such as incorrect inhaler technique, poor adherence, and environmental exposures, and confirm that the symptoms are due to asthma (Box 2-4, p.40).
Preferred Step 3 controller options for adults and adolescents
For adults and adolescents, there are two ‘preferred’ Step 3 options:
• combination low dose ICS-LABA as maintenance treatment with as-needed SABA as reliever, and
• low dose ICS-formoterol as both maintenance and reliever treatment.
For patients receiving maintenance ICS treatment with as-needed SABA, adding LABA in a combination inhaler provides additional improvements in symptoms and lung function with a reduced risk of exacerbations compared with the same dose of ICS,214,215 (Evidence A) but there is only a small reduction in reliever use.216,217 Currently approved
  STEP 3: Preferred controller options: Low dose ICS-LABA maintenance plus as-needed SABA, OR low dose ICS-formoterol maintenance and reliever therapy (adults and adolescents); medium dose ICS plus as-needed SABA OR low-dose combination ICS-LABA plus as-needed SABA (children 6–11 years)
  60 3. Treating to control symptoms and minimize future risk
COPYRIGHTED MATERIAL- DO NOT COPY OR DISTRIBUTE

combination ICS-LABA inhalers for Step 3 maintenance treatment of asthma include low doses of fluticasone propionate-formoterol, fluticasone furoate-vilanterol, fluticasone propionate-salmeterol, beclometasone-formoterol, budesonide-formoterol and mometasone-formoterol (see Box 3-6, p.56). Effectiveness of fluticasone furoate-vilanterol over usual care was demonstrated for asthma symptom control in a large real-world study, but there was no difference in risk of exacerbations.69,218
The ICS-formoterol maintenance and reliever regimen can be prescribed with low dose beclometasone-formoterol or budesonide-formoterol. In adult and adolescent patients with ≥1 exacerbation in the previous year, the ICS-formoterol maintenance and reliever regimen significantly reduces exacerbations and provides similar levels of asthma control at relatively low doses of ICS, compared with a fixed dose of ICS-LABA as maintenance treatment or a higher dose of ICS, both with as-needed SABA219-224 (Evidence A). Low dose ICS-formoterol is the preferred reliever for patients prescribed the maintenance and reliever treatment regimen. It should not be used as the reliever for patients taking combination ICS-LABA medications with a different LABA. For patients prescribed ICS-formoterol maintenance and reliever therapy, the maximum recommended dose of formoterol in a single day, based on product information, is 48 mcg (for beclometasone-formoterol) or 72mcg (for budesonide-formoterol).
Other Step 3 controller options for adults and adolescents
For adult patients with allergic rhinitis and sensitized to house dust mite, with suboptimally controlled asthma despite low to high dose ICS, consider adding sublingual allergen immunotherapy (SLIT), provided FEV1 is >70% predicted.225,226 (see p.68).
Another option for adults and adolescents is to increase ICS to medium dose130 (see Box 3-6, p.56), but at a group level this is less effective than adding a LABA227,228 (Evidence A). Other less efficacious options are low dose ICS plus either LTRA229 (Evidence A) or low dose, sustained-release theophylline230 (Evidence B). See note above about the FDA warning for montelukast.205
Step 3 controller options for children 6–11 years
In children, after checking inhaler technique and adherence, and treating modifiable risk factors, the preferred options at a population level are to increase ICS to medium dose (see Box 3-6, p.56),231 (Evidence A) or change to combination low dose ICS-LABA (Evidence A).232 In a large study of children aged 4-11 years with a history of an exacerbation in the previous year, combination ICS-LABA was non-inferior to the same dose of ICS alone for severe exacerbations, with no difference in symptom control or reliever use.233 In children, a single study of maintenance and reliever therapy with low dose budesonide-formoterol showed a large reduction in exacerbations compared with the same dose of budesonide- formoterol with SABA reliever, or compared with higher dose ICS.234
Although at a group level most benefit from ICS is obtained at low dose, individual ICS responsiveness varies, and some patients whose asthma is uncontrolled on low dose ICS-LABA despite good adherence and correct inhaler technique may benefit from increasing the maintenance dose to medium. High dose ICS is no longer recommended at Step 4.
Preferred Step 4 controller options for adults and adolescents
The selection of Step 4 treatment depends on the prior selection at Step 3. Before stepping up, check for common problems such as incorrect inhaler technique, poor adherence, and environmental exposures, and confirm that the symptoms are due to asthma (Box 2-4, p.40).
For adult and adolescent patients with ≥1 exacerbations in the previous year, combination low dose ICS-formoterol as maintenance and reliever treatment is more effective in reducing exacerbations than the same dose of maintenance ICS-LABA or higher doses of ICS223 (Evidence A). This regimen can be prescribed with low dose budesonide-formoterol
     STEP 4: Preferred controller: Low dose ICS-formoterol as maintenance and reliever therapy (adults and adolescents), OR medium dose ICS-LABA maintenance plus as-needed SABA (adults, adolescents and children)
  3. Treating to control symptoms and minimize future risk 61
COPYRIGHTED MATERIAL- DO NOT COPY OR DISTRIBUTE

or beclometasone-formoterol as in Step 3; the maintenance dose may be increased to medium if necessary. Based on product information, the maximum recommended total dose of formoterol in a single day is 48mcg (for beclometasone- formoterol) or 72mcg (for budesonide-formoterol).
Alternatively, for patients taking low dose maintenance ICS-LABA with as-needed SABA, whose asthma is not adequately controlled, treatment may be increased to medium dose ICS-LABA158 (Evidence B); combination ICS-LABA medications are as for Step 3.
Other Step 4 controller options for adults and adolescents
Tiotropium (long-acting muscarinic antagonist) by mist inhaler may be used as add-on therapy in patients aged 6 years and older; it modestly improves lung function235,236 (Evidence A) and modestly reduces exacerbations.235-237 In Step 4, there is insufficient evidence to support ICS+tiotropium over ICS-LABA combination.237
For adult patients with allergic rhinitis and sensitization to house dust mite, with suboptimally controlled asthma despite low-high dose ICS, consider adding sublingual allergen immunotherapy (SLIT), provided FEV1 is >70% predicted.225,226 (see p.68).
For medium or high dose budesonide, efficacy may be improved with dosing four times daily238,239 (Evidence B), but adherence may be an issue. For other ICS, twice-daily dosing is appropriate (Evidence D). Other options for adults or adolescents that can be added to a medium or high dose ICS, but that are less efficacious than adding LABA, include LTRA240-244 (Evidence A), or low dose sustained-release theophylline208 (Evidence B). See note above about the FDA warning for montelukast.205
Preferred Step 4 options for children 6–11 years
For children whose asthma is not adequately controlled by low dose maintenance ICS-LABA with as-needed SABA, treatment may be increased to medium dose ICS-LABA233 (Evidence B).
If asthma is not well controlled on medium dose ICS (see Box 3-6B, p.56), the recommendation is to refer the child for expert assessment and advice.
Other Step 4 options for children 6–11 years
Other controller options include increasing to high pediatric dose ICS-LABA (Box 3-6B, p.56), but adverse effects must be considered. Tiotropium (long-acting muscarinic antagonist) by mist inhaler may be used as add-on therapy in children aged 6 years and older; it modestly improves lung function and reduces exacerbations235 (Evidence A). If not trialed before, LTRA could be added (see note above about FDA warning).205 Add-on theophylline is not recommended for use in children due to lack of efficacy and safety data.
Patients of any age with persistent symptoms or exacerbations despite correct inhaler technique and good adherence with Step 4 treatment and in whom other controller options have been considered, should be referred to a specialist with expertise in investigation and management of severe asthma138 (Evidence D).
In severe asthma, as in mild-moderate asthma,245 participants in randomized controlled trials may not be representative of patients seen in clinical practice. For example, a registry study found that over 80% of patients with severe asthma would have been excluded from recent studies evaluating biologic therapy.246
    STEP 5: Preferred option: Refer for phenotypic assessment and consideration of add-on treatment (adults, adolescents and children)
 62 3. Treating to control symptoms and minimize future risk
COPYRIGHTED MATERIAL- DO NOT COPY OR DISTRIBUTE

The GINA Pocket Guide and decision tree on Diagnosis and Management of difficult-to-treat and severe asthma in adolescent and adult patients are included in Chapter 3E (p.94). Treatment options that may be considered after optimization of existing therapy may include the following (always check local eligibility and payer criteria):
• Combination high dose ICS-LABA: this may be considered in adults and adolescents, but the increase in ICS dose generally provides little additional benefit122,130,228 (Evidence A), and there is an increased risk of side-effects, including adrenal suppression.247 A high dose is recommended only on a trial basis for 3–6 months when good asthma control cannot be achieved with medium dose ICS plus LABA and/or a third controller (e.g. LTRA or sustained-release theophylline208,243 Evidence B).
• Add-on tiotropium (long-acting muscarinic antagonist) in patients aged ≥6 years whose asthma is not well- controlled with ICS-LABA. Add-on tiotropium (mostly 5μg once daily by mist inhaler) modestly improves lung function (Evidence A) and modestly increases the time to severe exacerbation requiring oral corticosteroids (Evidence B).236,237 Results with other LAMA preparations are awaited.236
• Add-on azithromycin (three times a week) for adult patients with persistent symptomatic asthma despite moderate-high dose ICS and LABA reduced asthma exacerbations in eosinophilic248 and non-eosinophilic asthma248,249 (Evidence B) and improved asthma-related quality of life248,249 (Evidence B). Diarrhea was more common.248 Since macrolides such as azithromycin can cause ototoxicity and cardiac arrhythmia, asthma patients with hearing impairment248 or abnormal prolongation of the corrected QT interval248,249 were excluded from the studies. Before considering add-on therapy with azithromycin in adult patients with uncontrolled or severe asthma, ECG should be checked for long QTc, sputum should be checked for atypical mycobacteria, and the risk of increasing antimicrobial resistance at the patient and the population level should be taken into account. Treatment for at least 6 months is suggested, as a clear benefit was not seen by 3 months. There is no clear evidence about how long treatment should be continued.
• Add-on anti-immunoglobulin E (anti-IgE) (omalizumab) treatment: for patients aged ≥6 years with moderate or severe allergic asthma that is uncontrolled on Step 4–5 treatment250,251 (Evidence A).
• Add-on anti-interleukin-5/5R treatment (subcutaneous mepolizumab for patients aged ≥6 years; intravenous reslizumab for ages ≥18 years) or anti-interleukin 5 receptor treatment (subcutaneous benralizumab for ages ≥12 years), with severe eosinophilic asthma that is uncontrolled on Step 4–5 treatment (Evidence A).252-256 Efficacy data for mepolizumab in children 6–11 years are limited to one very small open label uncontrolled study.257
• Add-on anti-interleukin-4R α treatment (subcutaneous dupilumab) for patients aged ≥12 years with severe Type 2 asthma, or requiring treatment with maintenance OCS (Evidence A).258-260}
• Sputum-guided treatment: for adults with persisting symptoms and/or exacerbations despite high dose ICS or ICS-LABA, treatment may be adjusted based on eosinophilia (>3%) in induced sputum. In severe asthma, this strategy leads to reduced exacerbations and/or lower doses of ICS161 (Evidence A).
• Add-on treatment with bronchial thermoplasty: may be considered for some adult patients with severe asthma138,261 (Evidence B). Evidence is limited and in selected patients (see p.69). The long-term effects compared with control patients, including for lung function, are not known.
• Add-on low dose oral corticosteroids (≤7.5 mg/day prednisone equivalent): may be effective for some adults with severe asthma138 (Evidence D), but are often associated with substantial side effects262,263 (Evidence A). They should only be considered for adults with poor symptom control and/or frequent exacerbations despite good inhaler technique and adherence with Step 4 treatment, and after exclusion of other contributory factors and other add-on treatments including biologics where available and affordable. Patients should be counseled about potential side-effects.263 They should be assessed and monitored for risk of corticosteroid-induced osteoporosis, and those expected to be treated for ≥3 months should be provided with relevant lifestyle counselling and prescription of therapy for prevention of osteoporosis (where appropriate).264
  3. Treating to control symptoms and minimize future risk 63
COPYRIGHTED MATERIAL- DO NOT COPY OR DISTRIBUTE

REVIEWING RESPONSE AND ADJUSTING TREATMENT How often should asthma be reviewed?
Patients with asthma should be reviewed regularly to monitor their symptom control, risk factors and occurrence of exacerbations, as well as to document the response to any treatment changes. For most controller medications, improvement begins within days of initiating treatment, but the full benefit may only be evident after 3–4 months.265 In severe and chronically under-treated disease, it may take longer.266
All health care providers should be encouraged to assess asthma control, adherence and inhaler technique at every visit, not just when the patient presents because of their asthma.267 The frequency of visits depends upon the patient’s initial level of control, their response to treatment, and their level of engagement in self-management. Ideally, patients should be seen 1–3 months after starting treatment and every 3–12 months thereafter. After an exacerbation, a review visit within 1 week should be scheduled268 (Evidence D).
Stepping up asthma treatment
Asthma is a variable condition, and periodic treatment adjustments by the clinician and/or the patient may be needed.269
• Sustained step up (for at least 2–3 months): Although at a group level most benefit from ICS is obtained at low
dose, individual ICS responsiveness varies, and some patients whose asthma is uncontrolled on low dose ICS- LABA despite good adherence and correct technique may benefit from increasing the maintenance dose to medium. A step up in treatment may be recommended (Box 3-5, p31) if the symptoms are confirmed to be due to asthma; inhaler technique and adherence are satisfactory; and modifiable risk factors such as smoking have been addressed (Box 3-8, p38). Any step-up should be regarded as a therapeutic trial, and the response reviewed after 2–3 months. If there is no response, treatment should be reduced to the previous level, and alternative treatment options or referral considered.
• Short-term step up (for 1–2 weeks): An occasional short-term increase in maintenance ICS dose for 1–2 weeks may be necessary; for example, during viral infections or seasonal allergen exposure. This may be initiated by the patient according to their written asthma action plan (Box 4-2, p61), or by the health care provider.
• Day-to-day adjustment: For patients prescribed combination budesonide-formoterol or beclometasone-formoterol as maintenance and reliever treatment, the patient adjusts the number of as-needed doses of ICS-formoterol from day to day according to their symptoms, while continuing the maintenance dosage.
Stepping down treatment when asthma is well controlled
Once good asthma control has been achieved and maintained for 3 months and lung function has reached a plateau, treatment can often be successfully reduced, without loss of asthma control. The aims of stepping down are:
64
3. Treating to control symptoms and minimize future risk
• •
To find the patient’s minimum effective treatment, i.e. to maintain good control of symptoms and exacerbations, and to minimize the costs of treatment and potential for side-effects
To encourage the patient to continue controller treatment. Patients often experiment with intermittent treatment through concern about the risks or costs of daily treatment,270 but this leaves them exposed to the risks of SABA-only treatment. For patients whose asthma is well-controlled on maintenance low dose ICS with as-needed SABA, an alternative is to cease maintenance ICS and switch to as-needed ICS-formoterol.177,180
COPYRIGHTED MATERIAL- DO NOT COPY OR DISTRIBUTE

Before stepping down
The approach to stepping down will differ from patient to patient depending on their current treatment, risk factors and preferences. There are few experimental data on the optimal timing, sequence and magnitude of treatment reductions in asthma.
Factors associated with a greater risk of exacerbation after step-down include a history of exacerbations and/or emergency department visit for asthma in the previous 12 months,271,272 and a low baseline FEV1.272 Other predictors of loss of control during dose reduction include airway hyperresponsiveness and sputum eosinophilia,273 but these tests are not readily available in primary care.
Any step-down of asthma treatment should be considered as a therapeutic trial, with the response evaluated in terms of both symptom control and exacerbation frequency. Prior to stepping down treatment, the patient should be provided with a written asthma action plan and instructions for how and when to resume their previous treatment if their symptoms worsen.
How to step treatment down
Decisions about treatment step-down should be made on an individual patient level. In one study of patients with well- controlled asthma on medium dose ICS-LABA, reducing the ICS dose and removing the LABA had similar effects on a composite treatment failure outcome. However, stopping LABA was associated with lower lung function and more hospitalizations; and decreasing the ICS dose was inferior to maintaining a stable dose of ICS-LABA.274 If treatment is stepped down too far or too quickly, exacerbation risk may increase even if symptoms remain reasonably controlled275 (Evidence B). Complete cessation of ICS is associated with a significant risk of exacerbations276 (Evidence A).
Step-down strategies for different controller treatments are summarized in Box 3-7, p.66; these are based on current evidence, but more research is needed. Only a small number of step-down studies have been performed in children.
 3. Treating to control symptoms and minimize future risk 65
COPYRIGHTED MATERIAL- DO NOT COPY OR DISTRIBUTE

Box 3-7. Options for stepping down treatment once asthma is well controlled
       General principles of stepping down asthma treatment
        • Considersteppingdownwhenasthmasymptomshavebeenwellcontrolledandlungfunctionhasbeenstablefor 3 or more months (Evidence D). If the patient has risk factors for exacerbations (Box 2-2, p.35), for example a history of exacerbations in the past year,271 or persistent airflow limitation, do not step down without close supervision.
• Chooseanappropriatetime(norespiratoryinfection,patientnottravelling,notpregnant).
• Approacheachstepasatherapeutictrial.Engagethepatientintheprocess;documenttheirasthmastatus (symptom control, lung function and risk factors, Box 2-2, p.35); provide clear instructions; provide a written asthma action plan (Box 4-2, p.117) and ensure the patient has sufficient medication to resume their previous dose if necessary; monitor symptoms and/or PEF; and schedule a follow-up visit (Evidence D).
• Stepping down ICS doses by 25–50% at 3 month intervals is feasible and safe for most patients277 (Evidence A).
         Current Current medication step and dose
       Options for stepping down
        Evidence
     Step 5
         High dose ICS-LABA plus oral corticosteroids (OCS)
 • Continue high dose ICS-LABA and reduce OCS dose
• Use sputum-guided approach to reducing OCS
• Alternate-day OCS treatment
• Replace OCS with high dose ICS
    D B D D
 High dose ICS-LABA plus other add-on agents
    • Refer for expert advice
    D
   Step 4
         Moderate to high dose ICS- LABA maintenance treatment
 • Continue combination ICS-LABA with 50% reduction in ICS component, by using available formulations
• Discontinuing LABA may lead to deterioration278
   B A
  Medium dose ICS-formoterol* as maintenance and reliever
  • Reduce maintenance ICS-formoterol* to low dose, and continue as-needed low dose ICS-formoterol* reliever
   D
 High dose ICS plus second controller
     • Reduce ICS dose by 50% and continue second controller277
   B
     Step 3
           Low dose ICS-LABA maintenance
 • Reduce ICS-LABA to once daily
• Discontinuing LABA may lead to deterioration278
    D A
 Low dose ICS-formoterol* as maintenance and reliever
   • Reduce maintenance ICS-formoterol* dose to once daily and continue as-needed low dose ICS-formoterol* reliever
   C
   Medium or high dose ICS
   • Reduce ICS dose by 50%277
• Adding LTRA† may allow ICS dose to be stepped down279
     A B
    Step 2
         Low dose ICS
 • Once-daily dosing (budesonide, ciclesonide, mometasone)280,281
• Switch to as-needed low dose ICS-formoterol174,177,180
• Switch to taking ICS whenever SABA is taken184,185,187
    A A B
 Low dose ICS or LTRA
   • Switch to as-needed low dose ICS formoterol173,174,177,180
• Complete cessation of ICS in adults and adolescents is not advised as the risk of exacerbations is increased with SABA-only treatment276
    A A
 BDP: beclometasone dipropionate; ICS: inhaled corticosteroids; LABA: long-acting beta2-agonist; LTRA: leukotriene receptor antagonist; OCS: oral corticosteroids. *ICS-formoterol maintenance and reliever treatment can be prescribed with low dose budesonide-formoterol or BDP-formoterol. †Note FDA warning on neuropsychiatric effects with montelukast.205
66 3. Treating to control symptoms and minimize future risk
COPYRIGHTED MATERIAL- DO NOT COPY OR DISTRIBUTE

TREATING OTHER MODIFIABLE RISK FACTORS
Some patients continue to experience exacerbations even with maximal doses of current treatment. Having even one exacerbation increases the risk that a patient will have another within the next 12 months.103 There is increasing research interest in identifying at-risk patients (Box 2-2B, p.35), and in investigating new strategies to further reduce exacerbation risk.
In clinical practice, exacerbation risk can be reduced both by optimizing asthma medications, and by identifying and treating modifiable risk factors (Box 3-8). Not all risk factors require or respond to a step up in controller treatment.
Box 3-8. Treating modifiable risk factors to reduce exacerbations
           Risk factor           Treatment strategy       Evidence
        Any patient with ≥1 risk factor for exacerbations (including poor symptom control)
  • EnsurepatientisprescribedanICS-containingcontroller
• Ensurepatienthasawrittenactionplanappropriatefortheirhealthliteracy • Reviewpatientmorefrequentlythanlow-riskpatients
• Checkinhalertechniqueandadherencefrequently
• Identifyanymodifiableriskfactors(Box2-2,p.35)
    A A D
     ≥1 severe exacerbation in last year
    • Consideralternativecontrollerregimenstoreduceexacerbationrisk, e.g. ICS-formoterol maintenance and reliever regimen
• Considersteppinguptreatmentifnomodifiableriskfactors • Identifyanyavoidabletriggersforexacerbations
   A CA
     Exposure to tobacco smoke
     • Encouragesmokingcessationbypatient/family;provideadviceandresources • ConsiderhigherdoseofICSifasthmapoorlycontrolled
    A B
      Low FEV1, especially if <60% predicted
  • Considertrialof3months’treatmentwithhighdoseICSand/or2weeks’OCS • Excludeotherlungdisease,e.g.COPD
• Referforexpertadviceifnoimprovement
  B D
     Obesity
   • Strategiesforweightreduction
• Distinguishasthmasymptomsfromsymptomsduetodeconditioning,
mechanical restriction, and/or sleep apnea
   B D
     Major psychological problems
   • Arrangementalhealthassessment
• Helppatienttodistinguishbetweensymptomsofanxietyandasthma;provide
advice about management of panic attacks
   D D
     Major socioeconomic problems
   • Identifymostcost-effectiveICS-basedregimen
   D
     Confirmed food allergy
     • Appropriatefoodavoidance;injectableepinephrine
    A
      Allergen exposure if sensitized
  • Considertrialofsimpleavoidancestrategies;considercost
• Considerstepupofcontrollertreatment
• ConsideraddingSLITinsymptomaticadultHDM-sensitivepatientswith
allergic rhinitis despite ICS, provided FEV1 is >70% predicted
  C DB
     Sputum eosinophilia (limited centers)
     • IncreaseICSdoseindependentoflevelofsymptomcontrol
    A*
    FEV1: forced expiratory volume in 1 second; HDM: house dust mite; ICS: inhaled corticosteroids; OCS: oral corticosteroids; SLIT: sublingual immunotherapy.
* Based on evidence from relatively small studies in selected populations. Also see Box 3-9 and p.70 for more information about non-pharmacological interventions.
The potential for local and/or systemic side-effects of medications can be minimized by ensuring correct inhaler technique (Box 3-12, p.80), by reminding patients to rinse and spit out after using ICS, and, after good asthma control
  3. Treating to control symptoms and minimize future risk 67
COPYRIGHTED MATERIAL- DO NOT COPY OR DISTRIBUTE

has been maintained for 3 months, by finding each patient’s minimum effective dose (the lowest dose that will maintain good symptom control and minimize exacerbations, Box 3-7, p.66).
OTHER THERAPIES Allergen immunotherapy
Allergen-specific immunotherapy may be a treatment option where allergy plays a prominent role, including asthma with allergic rhinoconjunctivitis.282,283 There are currently two approaches: subcutaneous immunotherapy (SCIT) and sublingual immunotherapy (SLIT). In the past, few studies in asthma have compared immunotherapy with pharmacological therapy, or used standardized outcomes such as exacerbations, and most studies have been in patients with mild asthma. The allergens most commonly included in allergen immunotherapy studies have been house dust mite and grass pollens. There is insufficient evidence about safety and efficacy of allergen immunotherapy in patients sensitized to mold.284
Subcutaneous immunotherapy (SCIT)
SCIT involves the identification and use of clinically relevant allergens, and administration of extracts in progressively higher doses to induce desensitization and/or tolerance. European physicians tend to favor single allergen immunotherapy whereas Northern American physicians often prescribe multiple allergens for treatment.285 In people with asthma and allergic sensitization, SCIT is associated with a reduction in symptom scores and medication requirements, and improved allergen-specific and non-specific airway hyperresponsiveness.285
For SCIT, analysis of pooled safety data from clinical trials and post-marketing surveillance in house dust mite allergic respiratory disease suggests the incidence of adverse drug reactions is approximately 0.5%.286 Studies to date suggest that serious adverse effects of SCIT are uncommon, but may include life-threatening anaphylactic reactions.
Advice
• Compared to pharmacological and avoidance options, potential benefits of SCIT must be weighed against the risk of adverse effects and the inconvenience and cost of the prolonged course of therapy, including the minimum half-hour wait required after each injection (Evidence D).
Sublingual immunotherapy (SLIT)
Modest effects were identified in a systematic review of SLIT for asthma in adults and children,283,287,288 but there was concern about the design of many of the studies.289 There are few studies comparing SLIT with pharmacological therapy for asthma.290 A recent trial of SLIT for house dust mites (HDM) in patients with asthma and HDM allergic rhinitis demonstrated a modest reduction of ICS with high dose SLIT.226 In another study in patients with asthma and HDM allergic rhinitis, SLIT added to low or medium dose ICS showed increased time to exacerbation during ICS reduction in sub-optimally controlled asthma.225
Side effects291-293 from SLIT for inhalant allergens are predominantly limited to oral and gastrointestinal symptoms.283
Advice
• For adult patients with allergic rhinitis and sensitized to house dust mite, with persisting asthma symptoms despite low-medium dose ICS-containing therapy, consider adding SLIT, provided FEV1 is >70% predicted (Evidence B)
• As for any treatment, potential benefits of SLIT for individual patients should be weighed against the risk of adverse effects, and the cost to the patient and health system.
Vaccinations
Influenza causes significant morbidity and mortality in the general population, and contributes to some acute asthma exacerbations. The risk of influenza infection itself can be reduced by annual vaccination. A systematic review of placebo-controlled randomized controlled trials of influenza vaccination showed no reduction in asthma exacerbations,294 but no such studies had been performed since 2001. However, a recent systematic review and meta- analysis that included observational studies with a wide range of study designs suggested that influenza vaccination
 68 3. Treating to control symptoms and minimize future risk
COPYRIGHTED MATERIAL- DO NOT COPY OR DISTRIBUTE

reduced the risk of asthma exacerbations, although for most of the studies, bias could not be excluded.295. There is no evidence for an increase in asthma exacerbations after influenza vaccination compared to placebo.295 Limited evidence exists with respect to the safety and efficacy of live attenuated intranasal vaccination in children; most of the evidence that does exist is restricted to children 3 years and older.
People with asthma, particularly children and the elderly, are at higher risk of pneumococcal disease,296 but there is insufficient evidence to recommend routine pneumococcal vaccination in people with asthma.297
Advice
• Advise patients with moderate to severe asthma to receive an influenza vaccination every year, or at least when vaccination of the general population is advised (Evidence C).
• There is insufficient evidence to recommend routine pneumococcal vaccination in people with asthma (Evidence D). Bronchial thermoplasty
Bronchial thermoplasty is a potential treatment option at Step 5 in some countries for adult patients whose asthma remains uncontrolled despite optimized therapeutic regimens and referral to an asthma specialty center (Evidence B). Bronchial thermoplasty involves treatment of the airways during three separate bronchoscopies with a localized radiofrequency pulse.115 The treatment is associated with a large placebo effect.115 In patients taking high dose ICS- LABA, bronchial thermoplasty was associated with an increase in asthma exacerbations during the 3 month treatment period, and a subsequent decrease in exacerbations, but no beneficial effect on lung function or asthma symptoms compared with sham-controlled patients.115 Extended follow up of some treated patients reported a sustained reduction in exacerbations compared with pre-treatment.298 However, longer-term follow up of larger cohorts comparing effectiveness and safety, including for lung function, in both active and sham-treated patients is needed.
Advice
• For adult patients whose asthma remains uncontrolled despite optimization of asthma therapy and referral to a severe asthma specialty center, bronchial thermoplasty is a potential treatment option at Step 5 in some countries (Evidence B).
• Caution should be used in selecting patients for this procedure. The number of studies is small, people with chronic sinus disease, frequent chest infections or FEV1 <60% predicted were excluded from the pivotal sham-controlled study, and patients did not have their asthma treatment optimized before bronchial thermoplasty was performed.
• Bronchial thermoplasty should be performed in adults with severe asthma only in the context of an independent Institutional Review Board-approved systematic registry or a clinical study, so that further evidence about effectiveness and safety of the procedure can be accumulated.138
Vitamin D
Several cross-sectional studies have shown that low serum levels of Vitamin D are linked to impaired lung function, higher exacerbation frequency and reduced corticosteroid response.299 Vitamin D supplementation may reduce the rate of asthma exacerbation requiring treatment with systemic corticosteroids in asthma patients with baseline 25(OH)D of less than 25 nmol/L.300 In a meta-analysis, benefit for worsening asthma was seen in some studies, but to date, there is no good-quality evidence that Vitamin D supplementation leads to improvement in asthma control or reduction in exacerbations.301-303 More studies are needed.
3. Treating to control symptoms and minimize future risk 69
COPYRIGHTED MATERIAL- DO NOT COPY OR DISTRIBUTE

NON-PHARMACOLOGICAL STRATEGIES
In addition to pharmacological treatments, other strategies may be considered where relevant, to assist in improving symptom control and/or reducing future risk. The advice and evidence level are summarized in Box 3-9, with brief text on the following pages.
Box 3-9. Non-pharmacological interventions - summary
             Intervention               Advice/recommendation (continued on next page)               Evidence
       Cessation of smoking and ETS exposure
              • At every visit, strongly encourage people with asthma who smoke to quit. Provide access to counseling and smoking cessation programs (if available)
    A
 • Advise parents/carers of children with asthma not to smoke and not to allow smoking in rooms or cars that their children use
   A
   • Strongly encourage people with asthma to avoid environmental smoke exposure
    B
 • Assess smokers/ex-smokers for COPD or overlapping features of asthma and COPD (asthma– COPD overlap, ACO, Chapter 5, p.129), as additional treatment strategies may be required
    D
 Physical activity
                 • Encourage people with asthma to engage in regular physical activity for its general health benefits
    A
   • Provide advice about prevention of exercise-induced bronchoconstriction with regular ICS
    A
 • Provide advice about prevention of breakthrough exercise-induced bronchoconstriction with o warm-up before exercise
o SABA before exercise
o low dose ICS-formoterol before exercise
    A A B
 • Regular physical activity improves cardiopulmonary fitness, but confers no other specific benefit on lung function or asthma symptoms, with the exception of swimming in young people with asthma
   B
   • There is little evidence to recommend one form of physical activity over another
    D
   Avoidance of occupational exposures
            • Ask all patients with adult-onset asthma about their work history and other exposures
     A
 • In management of occupational asthma, identify and eliminate occupational sensitizers as soon as possible, and remove sensitized patients from any further exposure to these agents
     A
 • Patients with suspected or confirmed occupational asthma should be referred for expert assessment and advice, if available
    A
  Avoidance of medications that may make asthma worse
                 • Always ask about asthma before prescribing NSAIDs, and advise patients to stop using them if asthma worsens
    A
   • Always ask people with asthma about concomitant medications
    D
 • Aspirin and NSAIDs (non-steroidal anti-inflammatory drugs) are not generally contraindicated unless there is a history of previous reactions to these agents (see p.92)
      A
 • Decide about prescription of oral or ophthalmic beta-blockers on a case-by-case basis. Initiate treatment under close medical supervision by a specialist
    D
 • If cardioselective beta-blockers are indicated for acute coronary events, asthma is not an absolute contra-indication, but the relative risks/benefits should be considered
   D
  Healthy diet
   • Encourage patients with asthma to consume a diet high in fruit and vegetables for its general health benefits
     A
70 3. Treating to control symptoms and minimize future risk
COPYRIGHTED MATERIAL- DO NOT COPY OR DISTRIBUTE

Box 3-9 (continued) Non-pharmacological interventions – Summary
             Intervention         Advice/recommendation             Evidence
    Avoidance of indoor allergens
                     • Allergen avoidance is not recommended as a general strategy in asthma
       A
 • For sensitized patients, there is limited evidence of clinical benefit for asthma in most circumstances with single-strategy indoor allergen avoidance
     A
 • Remediation of dampness or mold in homes reduces asthma symptoms and medication use in adults
    A
 • For patients sensitized to house dust mite and/or pets, there is limited evidence of clinical benefit for asthma with avoidance strategies (only in children)
    B
 • Allergen avoidance strategies are often complicated and expensive, and there are no validated methods for identifying those who are likely to benefit
     D
     Weight reduction
  • Include weight reduction in the treatment plan for obese patients with asthma
• For obese adults with asthma a weight reduction program plus twice-weekly aerobic and strength exercises is more effective for symptom control than weight reduction alone
    B B
     Breathing exercises
   • Breathing exercises may be a useful supplement to asthma pharmacotherapy for symptoms and quality of life, but they do not improve lung function or reduce exacerbation risk
      A
      Avoidance of indoor air pollution
• Encourage people with asthma to use non-polluting heating and cooking sources, and for sources of pollutants to be vented outdoors where possible
    B
     Avoidance of outdoor allergens
   • For sensitized patients, when pollen and mold counts are highest, closing windows and doors, remaining indoors, and using air conditioning may reduce exposure to outdoor allergens
     D
    Dealing with emotional stress
         • Encourage patients to identify goals and strategies to deal with emotional stress if it makes their asthma worse
      D
 • There is insufficient evidence to support one stress-reduction strategy over another, but relaxation strategies and breathing exercises may be helpful
    B
 • Arrange a mental health assessment for patients with symptoms of anxiety or depression
    D
       Avoidance of outdoor air pollutants/weather conditions
  • During unfavorable environmental conditions (very cold weather or high air pollution) it may be helpful to stay indoors in a climate-controlled environment, and to avoid strenuous outdoor physical activity; and to avoid polluted environments during viral infections, if feasible
    D
    Avoidance of foods and food chemicals
            • Food avoidance should not be recommended unless an allergy or food chemical sensitivity has been clearly demonstrated, usually by carefully supervised oral challenges
     D
 • For confirmed food allergy, food allergen avoidance may reduce asthma exacerbations
    D
  • If food chemical sensitivity is confirmed, complete avoidance is not usually necessary, and sensitivity often decreases when asthma control improves
     D
  NSAID: non-steroidal anti-inflammatory drugs; SABA: short-acting beta2-agonist. Interventions with highest level evidence are shown first.
3. Treating to control symptoms and minimize future risk 71
COPYRIGHTED MATERIAL- DO NOT COPY OR DISTRIBUTE

Smoking cessation and avoidance of environmental tobacco smoke
Cigarette smoking has multiple deleterious effects in people with established asthma, in addition to its other well-known effects such as increased risk of lung cancer, COPD and cardiovascular disease; and, with exposure in pregnancy, increased risk of asthma and lower respiratory infections in children.
In people with asthma (children and adults), exposure to passive smoke increases the risk of hospitalization and poor asthma control. Active smoking is associated with increased risk of poor asthma control, hospital admissions and, in some studies, death from asthma; it increases the rate of decline of lung function and may lead to COPD; and it reduces the effectiveness of inhaled and oral corticosteroids.304 After smoking cessation, lung function improves and airway inflammation decreases.305 Reduction of passive smoke exposure improves asthma control and reduces hospital admissions in adults and children.306
Advice
• At every visit, strongly encourage people with asthma who smoke to quit. They should be provided with access to counseling and, if available, to smoking cessation programs (Evidence A).
• Strongly encourage people with asthma to avoid environmental smoke exposure (Evidence B).
• Advise parents/carers of children with asthma not to smoke and not to allow smoking in rooms or cars that their
children use (Evidence A).
• Assess patients with a >10 pack-year smoking history for COPD or asthma–COPD overlap, as additional treatment
strategies may be required (see Chapter 5, p.129).
Physical activity
For people with asthma, as in the general population, regular moderate physical activity has important health benefits including reduced cardiovascular risk and improved quality of life. Overall, physical activity has no benefit on lung function or asthma symptoms,307 but improved cardiopulmonary fitness may reduce the risk of dyspnea unrelated to airflow limitation being mistakenly attributed to asthma. In one study of non-obese patients with asthma, high intensity interval training together with a diet with high protein and low glycemic index improved asthma symptom control, although no benefit on lung function was seen.308 In young people with asthma, swimming training is well tolerated and leads to increased lung function and cardio-pulmonary fitness;309 however, there are some concerns about exposure to chlorine and trichloramine with indoor pools.19
Exercise is an important cause of asthma symptoms for many asthma patients, but EIB can usually be reduced with maintenance ICS.19 Breakthrough exercise-related symptoms can be managed with warm-up before exercise,19 and/or by taking SABA19 or low dose ICS-formoterol183 before or during exercise.
Advice
• Encourage people with asthma to engage in regular physical activity because of its general health benefits (Evidence A). However, regular physical activity confers no specific benefit on lung function or asthma symptoms per se, with the exception of swimming in young people with asthma (Evidence B). There is insufficient evidence to recommend one form of physical activity over another (Evidence D).
• Provide patients with advice about prevention and management of exercise-induced bronchoconstriction including with daily treatment with ICS (Evidence A) plus SABA as-needed and pre-exercise (Evidence A), or with low dose ICS-formoterol as-needed and before exercise (Evidence B), with warm-up before exercise if needed (Evidence A).
Avoidance of occupational exposures
Occupational exposures to allergens or sensitizers account for a substantial proportion of the incidence of adult-onset asthma.310 Once a patient has become sensitized to an occupational allergen, the level of exposure necessary to induce symptoms may be extremely low, and resulting exacerbations become increasingly severe. Attempts to reduce occupational exposure have been successful, especially in industrial settings.38. Cost-effective minimization of latex sensitization can be achieved by using non-powdered low-allergen gloves instead of powdered latex gloves.38
 72 3. Treating to control symptoms and minimize future risk
COPYRIGHTED MATERIAL- DO NOT COPY OR DISTRIBUTE

Advice
• Ask all patients with adult-onset asthma about their work history and other exposures (Evidence A).
• In management of occupational asthma, identify and eliminate occupational sensitizers as soon as possible, and
remove sensitized patients from any further exposure to these agents (Evidence A).
• Patients with suspected or confirmed occupational asthma should be referred for expert assessment and advice, if
available, because of the economic and legal implications of the diagnosis (Evidence A)
Avoidance of medications that may make asthma worse
Aspirin and other NSAIDs can cause severe exacerbations.311 Beta-blocker drugs, including topical ophthalmic preparations, may cause bronchospasm312 and have been implicated in some asthma deaths. However, beta-blockers have a proven benefit in the management of cardiovascular disease. People with asthma who have had an acute coronary event and received beta-blockers within 24 hours of hospital admission have been found to have lower in- hospital mortality rates than those who did not receive beta-blockers.313
Advice
• Always ask people with asthma about concomitant medications, including eyedrops (Evidence A).
• Always ask about asthma and previous reactions before prescribing NSAIDs, and advise patients to stop using these
medications if asthma worsens.
• Aspirin and NSAIDs are not generally contraindicated in asthma unless there is a history of previous reactions to
these agents (Evidence A). (See ‘Aspirin-exacerbated respiratory disease’, p.92)
• For people with asthma who may benefit from oral or ophthalmic beta-blocker treatment, a decision to prescribe
these medications should be made on a case-by-case basis, and treatment should only be initiated under close
medical supervision by a specialist (Evidence D).
• Asthma should not be regarded as an absolute contraindication to use cardioselective beta-blockers when they are
indicated for acute coronary events, but the relative risks and benefits should be considered (Evidence D). The prescribing physician and patient should be aware of the risks and benefits of treatment.314
Avoidance of indoor allergens
Because many asthma patients react to multiple factors that are ubiquitous in the environment, avoiding these factors completely is usually impractical and very burdensome for the patient. Medications to maintain good asthma control have an important role because patients are often less affected by environmental factors when their asthma is well- controlled.
There is conflicting evidence about whether measures to reduce exposure to indoor allergens are effective at reducing asthma symptoms.315,316 The majority of single interventions have failed to achieve a sufficient reduction in allergen load to lead to clinical improvement.315,317,318 It is likely that no single intervention will achieve sufficient benefits to be cost effective (Box 3-10, p.74). One study of insecticidal bait in homes eradicated cockroaches for a year and led to a significant decrease in symptoms, improvement in pulmonary function, and less health care use for children with moderate to severe asthma.319
Domestic mites: these mites live and thrive in many sites throughout the house so they are difficult to reduce and impossible to eradicate. A systematic review of multi-component interventions to reduce allergens including house dust mite showed no benefit for asthma in adults and a small benefit for children.320 One study that used a rigorously applied integrated approach to dust mite control led to a significant decrease in symptoms, medication use and improvement in pulmonary function for children with dust mite sensitization and asthma.321 However, this approach is complicated and expensive and is not generally recommended. A study in mite-sensitized children recruited after emergency department presentation showed a decrease in emergency department visits, but not oral corticosteroids, with the use of mite- impermeable encasement of the mattress, pillow and duvet.322
Furred pets: complete avoidance of pet allergens is impossible for sensitized patients as these allergens are ubiquitous outside the home323 in schools,324 public transport, and even cat-free buildings, probably transferred on clothes.324
  3. Treating to control symptoms and minimize future risk 73
COPYRIGHTED MATERIAL- DO NOT COPY OR DISTRIBUTE

Although removal of such animals from the home of a sensitized patient is encouraged,325 it can be many months before allergen levels decrease,326 and the clinical effectiveness of this and other interventions remains unproven.327
Pest rodents: symptomatic patients suspected of domestic exposure to pest rodents should be evaluated with skin prick tests or specific IgE, as exposure may not be apparent unless there is an obvious infestation.328 High level evidence for the effectiveness of removing rodents is lacking, as most integrated pest management interventions also remove other allergen sources;328 one non-sham-controlled study showed comparable clinical improvement with pest reduction education and integrated pest management.329
Box 3-10. Effectiveness of avoidance measures for indoor allergens
             Measure
Evidence of effect on allergen levels
Evidence of clinical benefit
              Some (A) Adults - none (A) Children - some (A)
    Some (C) None (D)
    Some (B) None (D)
      Weak (C) None (D)
    None (D) None (D)
      Weak (C) None (D)
    None (D) None
           Weak (C) None (D)
    Weak (C) None (D)
    Some (B) None (A)
    Weak (C) None (D)
      None (D) None (D)
      None (D) None (D)
           Minimal (D) None (D)
    Some (B) Some (B)
           Some (B) Some (B)
           AA
    Some (B) None (D)
        House dust mites
Encase bedding in impermeable covers
Wash bedding on hot cycle (55–60°C)
Replace carpets with hard flooring
Acaricides and/or tannic acid
Minimize objects that accumulate dust
Vacuum cleaners with integral HEPA filter and double- thickness bags
Remove, hot wash, or freeze soft toys
Pets
Remove cat/dog from the home
Keep pet from the main living areas/bedrooms
HEPA-filter air cleaners
Wash pet
Replace carpets with hard flooring
Vacuum cleaners with integral HEPA filter and double- thickness bags
Cockroaches
Bait plus professional extermination of cockroaches
Baits placed in households
Rodents
Integrated pest management strategies
Fungi
Remediation of dampness or mold in homes Air filters, air conditioning
This table is adapted from Custovic et al330
                  74
3. Treating to control symptoms and minimize future risk
COPYRIGHTED MATERIAL- DO NOT COPY OR DISTRIBUTE

Cockroaches: avoidance measures for cockroaches are only partially effective in removing residual allergens331 and evidence of clinical benefit is lacking.
Fungi: fungal exposure has been associated with asthma exacerbations. The number of fungal spores can best be reduced by removing or cleaning mold-laden objects.332 Air conditioners and dehumidifiers may be used to reduce humidity to less than 50% and to filter large fungal spores. However, air conditioning and sealing of windows have also been associated with increases in fungal and house dust mite allergens.333
Advice
• Allergen avoidance is not recommended as a general strategy for people with asthma (Evidence A).
• For sensitized patients, although it would seem logical to attempt to avoid allergen exposure in the home, there is
some evidence for clinical benefit with single avoidance strategies (Evidence A) and only limited evidence for benefit
with multi-component avoidance strategies (in children) (Evidence B).
• Although allergen avoidance strategies may be beneficial for some sensitized patients (Evidence B), they are often
complicated and expensive, and there are no validated methods for identifying those who are likely to benefit (Evidence D).
Healthy diet
In the general population, a diet high in fresh fruit and vegetables has many health benefits, including prevention of many chronic diseases and forms of cancer. Many epidemiological studies report that a high fruit and vegetable diet is associated with a lower risk of asthma and lung function decline. There is some evidence that increasing fruit and vegetable intake leads to an improvement in asthma control and a reduced risk of exacerbations.334
Advice
• Encourage patients with asthma to consume a diet high in fruit and vegetables for its general health benefits (Evidence A).
Weight reduction for obese patients
Asthma can be more difficult to control in obese patients,335-337 the risk of exacerbations is greater,87,88 and response to ICS may be reduced.338 There is limited evidence about the effect of weight loss on asthma control. Studies have ranged from dietary restriction to multifactorial interventions with exercise training and cognitive behavioral therapy, but populations have generally been small, and interventions and results have been heterogeneous.339 In some studies, weight loss has improved asthma control, lung function and health status, and reduced medication needs in obese patients with asthma.340,341 The most striking results have been observed after bariatric surgery,342,343 but even 5–10% weight loss with diet, with or without exercise, can lead to improved asthma control and quality of life.344
Advice
• Include weight reduction in the treatment plan for obese patients with asthma (Evidence B). Increased exercise alone appears to be insufficient (Evidence B).
Breathing exercises
A systematic review of studies of breathing and/or relaxation exercises in adults with asthma and/or dysfunctional breathing, including the Buteyko method and the Papworth method, reported improvements in symptoms, quality of life and/or psychological measures, but not in physiological outcomes or risk of exacerbations.345 A subsequent large pragmatic study of breathing training in patients aged 16–70 years with impaired asthma-related quality of life showed significant but small improvements in quality of life, but no difference in asthma symptom control or risk of exacerbations. Results with three face-to-face physiotherapy sessions and DVD-based training were similar.346 Breathing exercises used in some of these studies are available at www.breathestudy.co.uk346 and www.woolcock.org.au/moreinfo.347
  3. Treating to control symptoms and minimize future risk 75
COPYRIGHTED MATERIAL- DO NOT COPY OR DISTRIBUTE

In order for studies of non-pharmacological strategies such as breathing exercises to be considered high quality, control groups should be appropriately matched for level of contact with health professionals and for asthma education. A study of two physiologically contrasting breathing exercises, which were matched for contact with health professionals and instructions about rescue inhaler use, showed similar improvements in reliever use and ICS dose after down-titration in both groups.347 This suggests that perceived improvement with breathing exercises may be largely due to factors such as relaxation, voluntary reduction in use of rescue medication, or engagement of the patient in their care. The cost of some programs may be a potential limitation.
Advice
• Breathing exercises may be considered as a supplement to conventional asthma management strategies for symptoms and quality of life, but they do not improve lung function or reduce exacerbation risk (Evidence A).
Avoidance of indoor air pollution
In addition to passive and active smoking, other major indoor air pollutants that are known to impact on respiratory health include nitric oxide, nitrogen oxides, carbon monoxide, carbon dioxide, sulfur dioxide, formaldehyde, and biologicals (endotoxin).348,349 Sources include cooking and heating devices, particularly if they are not externally flued (vented). Installation of non-polluting, more effective heating (heat pump, wood pellet burner, flued gas) in the homes of children with asthma does not significantly improve lung function but significantly reduces symptoms of asthma, days off school, healthcare utilization, and pharmacist visits.350
Advice
• Encourage people with asthma to use non-polluting heating and cooking sources, and for sources of pollutants to be vented outdoors where possible (Evidence B).
Strategies for dealing with emotional stress
Emotional stress may lead to asthma exacerbations in children351 and adults. Hyperventilation associated with laughing, crying, anger, or fear can cause airway narrowing.352,353 Panic attacks have a similar effect.354,355 However, it is important to note that asthma is not primarily a psychosomatic disorder. During stressful times, medication adherence may also decrease.
Advice
• Encourage patients to identify goals and strategies to deal with emotional stress if it makes their asthma worse (Evidence D).
• There is insufficient evidence to support one strategy over another, but relaxation strategies and breathing exercises may be helpful in reducing asthma symptoms (Evidence B).
• Arrange a mental health assessment for patients with symptoms of anxiety or depression (Evidence D).
Avoidance of outdoor allergens
For patients sensitized to outdoor allergens such as pollens and molds, these are impossible to avoid completely.
Advice
• For sensitized patients, closing windows and doors, remaining indoors when pollen and mold counts are highest, and using air conditioning may reduce exposure (Evidence D).
• The impact of providing information in the media about outdoor allergen levels is difficult to assess. Avoidance of outdoor air pollution
Meta-analysis of epidemiological studies showed a significant association between air pollutants such as ozone, nitrogen oxides, acidic aerosols, and particulate matter and symptoms or exacerbations of asthma, including emergency department visits and hospitalizations.94 Certain weather and atmospheric conditions like thunderstorms356,357 may trigger asthma exacerbations by a variety of mechanisms, including dust and pollution, by increasing the level of
76 3. Treating to control symptoms and minimize future risk
COPYRIGHTED MATERIAL- DO NOT COPY OR DISTRIBUTE

respirable allergens, and causing changes in temperature and/or humidity. Reduction of outdoor air pollutants usually requires national or local policy changes. For example, short-term traffic restrictions imposed in Beijing during the Olympics reduced pollution and was associated with a significant fall in asthma outpatient visits.358
Advice
• In general, when asthma is well-controlled, there is no need for patients to modify their lifestyle to avoid unfavorable outdoor conditions (air pollutants, weather).
• It may be helpful during unfavorable environmental conditions (very cold weather, low humidity or high air pollution) to avoid strenuous outdoor physical activity and stay indoors in a climate-controlled environment; and to avoid polluted environments during viral infections (Evidence D)
Avoidance of food and food chemicals
Food allergy as an exacerbating factor for asthma is uncommon and occurs primarily in young children. Confirmed food allergy is a risk factor for asthma-related mortality.90
Food chemicals, either naturally occurring or added during processing, may also trigger asthma symptoms especially when asthma is poorly controlled. Sulfites (common food and drug preservatives found in such foods as processed potatoes, shrimp, dried fruits, beer, and wine) have often been implicated in causing severe asthma exacerbations.359 However, the likelihood of a reaction is dependent on the nature of the food, the level and form of residual sulfite, the sensitivity of the patient, and the mechanism of the sulfite-induced reaction.359 There is little evidence to support any general role for other dietary substances including benzoate, the yellow dye, tartrazine, and monosodium glutamate in worsening asthma.
Advice
• Ask people with asthma about symptoms associated with any specific foods (Evidence D).
• Food avoidance should not be recommended unless an allergy or food chemical sensitivity has been clearly
demonstrated (Evidence D), usually by carefully supervised oral challenges.90
• If food allergy is confirmed, food allergen avoidance can reduce asthma exacerbations (Evidence D).
• If food chemical sensitivity is confirmed, complete avoidance is not usually necessary, and sensitivity often
decreases when overall asthma control improves (Evidence D).
3. Treating to control symptoms and minimize future risk 77
COPYRIGHTED MATERIAL- DO NOT COPY OR DISTRIBUTE

INDICATIONS FOR REFERRAL FOR EXPERT ADVICE
While the majority of people with asthma can usually be managed in primary care, some clinical situations warrant referral for expert advice regarding diagnosis and/or management (Box 3-10). This list is based on consensus, and indications for referral may vary, as there is substantial variation between health systems in the delivery of the majority of asthma care: by primary health care providers in some countries, and by specialists in others.
Box 3-11. Indications for considering referral for expert advice, where available
          Difficulty confirming the diagnosis of asthma
      • Patienthassymptomsofchronicinfection,orfeaturessuggestingacardiacorothernonpulmonarycause (Box 1-3, p.26) (immediate referral recommended)
• DiagnosisisunclearevenafteratrialoftherapywithICSorsystemiccorticosteroids
• PatientswithfeaturesofbothasthmaandCOPD,ifthereisdoubtaboutprioritiesfortreatment
        Suspected occupational asthma
      • Referforconfirmatorytestingandidentificationofsensitizingorirritantagent,specificadviceabouteliminating exposure and pharmacological treatment. See specific guidelines (e.g. European Respiratory Society,38 American Thoracic Society39) for details.
       Persistent or severely uncontrolled asthma or frequent exacerbations
      • Patient’ssymptomsremainuncontrolled,orpatienthasongoingexacerbationsorlowlungfunctiondespitecorrect inhaler technique and good adherence with Step 4 treatment (medium dose ICS-LABA, Box 3-5, p.54). Before referral, depending on the clinical context, identify and treat modifiable risk factors (Box 2-2, p.35; Box 3-8, p.67) and comorbidities (p.85)
• Patienthasfrequentasthma-relatedhealthcareutilization(e.g.multipleEDvisitsorurgentprimarycarevisits)
• SeeSection3E(p.94)ondifficulttotreatandsevereasthma,includingadecisiontree
            Any risk factors for asthma-related death (see Box 4-1, p.113)
       • Near-fatalasthmaattack(ICUadmission,ormechanicalventilationforasthma)atanytimeinthepast • Anaphylaxisorconfirmedfoodallergyinapatientwithasthma
       Evidence of, or risk of, significant treatment side-effects
      • Patientswithsignificantside-effectsfromtreatment
• Needforlong-termoralcorticosteroiduse
• Frequentcoursesoforalcorticosteroids(e.g.twoormorecoursesayear)
       Symptoms suggesting complications or sub-types of asthma
      • e.g.aspirin-exacerbatedrespiratorydisease(p.92);allergicbronchopulmonaryaspergillosis
        Additional reasons for referral in children 6–11 years
      • Doubtsaboutdiagnosisofasthmae.g.respiratorysymptomsarenotrespondingwelltotreatmentinachildwho was born prematurely
• SymptomsorexacerbationsremainuncontrolleddespitemediumdoseICS(Box3-6B,p.56)withcorrectinhaler technique and good adherence
• Suspectedside-effectsoftreatment(e.g.growthdelay)
• Asthmaandconfirmedfoodallergy
• Safeguardingconcerns
  ED: emergency department; ICS: inhaled corticosteroids; ICU: intensive care unit. For indications for referral in children 0-5 years, see p.145.
 78 3. Treating to control symptoms and minimize future risk
COPYRIGHTED MATERIAL- DO NOT COPY OR DISTRIBUTE

PART C. GUIDED ASTHMA SELF-MANAGEMENT EDUCATION AND SKILLS TRAINING OVERVIEW
With a chronic disease such as asthma, it is important for patients to be provided with education and skills in order to effectively manage their asthma. This is most effectively achieved through a partnership between the patient and their health care providers. The essential components for this include:
• Skills training to use inhaler devices effectively
• Encouraging adherence with medications, appointments and other advice, within an agreed management
strategy
• Asthma information
• Training in guided self-management, with self-monitoring of symptoms or peak flow; a written asthma action
plan to show how to recognize and respond to worsening asthma; and regular review by a health care provider or trained health care worker.
In developing, customizing and evaluating self-management interventions for different cultures, sociocultural factors should be taken into account.360
SKILLS TRAINING FOR EFFECTIVE USE OF INHALER DEVICES
Delivery of respiratory medications by inhalation achieves a high concentration in the airways, more rapid onset of action, and fewer systemic adverse effects than systemic delivery. However, using an inhaler is a skill that must be learnt and maintained in order for the medication to be delivered effectively.
Poor inhaler technique leads to poor asthma control, increased risk of exacerbations and increased adverse effects.86 Most patients (up to 70–80%) are unable to use their inhaler correctly. Unfortunately, many health care providers are unable to correctly demonstrate how to use the inhalers they prescribe.361 Most people with incorrect technique are unaware that they have a problem. There is no ‘perfect’ inhaler – patients can have problems using any inhaler device.
Strategies for ensuring effective use of inhaler devices are summarized in Box 3-12, p.80.362
These principles apply to all types of inhaler devices. For patients prescribed pressurized metered dose inhalers (pMDIs), use of a spacer improves delivery and (for ICS) reduces the potential for local side-effects such as dysphonia and oral candidiasis.363 With ICS, the risk of candidiasis can also be reduced by rinsing and spitting out after use.
Checking and correcting inhaler technique using a standardized checklist takes only 2–3 minutes and leads to improved asthma control in adults364,365 and older children362 (Evidence A). A physical demonstration is essential to improve inhaler technique.366 This is easiest if the health care provider has placebo inhalers and a spacer. After training, inhaler technique falls off with time, so checking and re-training must be repeated regularly. This is particularly important for patients with poor symptom control or a history of exacerbations. Attaching a pictogram367 or a list of inhaler technique steps368 to the inhaler substantially increases the proportion of patients with correct technique at 3 months. Pharmacists, nurses and trained lay health workers can provide highly effective inhaler skills training.362,369-371
Some inhaler devices and techniques for their use are illustrated on the GINA website (www.ginasthma.org) and the ADMIT website (www.inhalers4u.org).
   3. Treating to control symptoms and minimize future risk 79
COPYRIGHTED MATERIAL- DO NOT COPY OR DISTRIBUTE

Box 3-12. Strategies to ensure effective use of inhaler devices
        CHOOSE
        • Choosethemostappropriateinhalerdeviceforthepatientbeforeprescribing.Considerthemedicationoptions (Box 3-5, p.54), the available devices, patient skills and cost.
• Ifdifferentoptionsareavailable,encouragethepatienttoparticipateinthechoice
• ForpMDIs,useofaspacerimprovesdeliveryand(withICS)reducesthepotentialforside-effects
• Ensurethattherearenophysicalbarriers,e.g.arthritis,thatlimituseoftheinhaler
• Avoiduseofmultipledifferentinhalertypeswherepossible,toavoidconfusion
        CHECK
      • Checkinhalertechniqueateveryopportunity
• Askthepatienttoshowyouhowtheyusetheirinhaler(don’tjustaskiftheyknowhowtouseit) • Identifyanyerrorsusingadevice-specificchecklist
       CORRECT
      • Showthepatienthowtousethedevicecorrectlywithaphysicaldemonstration,e.g.usingaplaceboinhaler
• Checktechniqueagain,payingattentiontoproblematicsteps.Youmayneedtorepeatthisprocess2–3times.364 • Onlyconsideranalternativedeviceifthepatientcannotusetheinhalercorrectlyafterseveralrepeatsoftraining • Re-checkinhalertechniquefrequently.Afterinitialtraining,errorsoftenrecurwithin4–6weeks.372
       CONFIRM
      • Cliniciansshouldbeabletodemonstratecorrecttechniqueforeachoftheinhalerstheyprescribe • Pharmacistsandnursescanprovidehighlyeffectiveinhalerskillstraining369,370
 ADHERENCE WITH MEDICATIONS AND OTHER ADVICE Identifying poor adherence
Poor adherence is defined as the failure of treatment to be taken as agreed upon by the patient and the health care provider. There is increasing awareness of the importance of poor adherence in chronic diseases, and of the potential to develop interventions to improve adherence.373 Approximately 50% of adults and children on long-term therapy for asthma fail to take medications as directed at least part of the time.140
In clinical practice, poor adherence may be identified by an empathic question that acknowledges the likelihood of incomplete adherence and encourages an open discussion. See Box 3-13, p.81 for examples.
Checking the date of the last prescription or the date on the inhaler may assist in identifying poor adherence. In some health systems, pharmacists can assist in identifying poorly adherent patients by monitoring dispensing records. In clinical studies, poor adherence may be identified by short adherence behavior questionnaires, or from dispensing records; dose or pill counting; electronic inhaler monitoring;374 and drug assay such as for prednisolone.375
Factors contributing to poor adherence
It is important to elicit patients’ beliefs and concerns about asthma and asthma medications in order to understand the reasons behind their medication-taking behavior. Specific drug and non-drug factors involved in poor adherence are listed in Box 3-13, p.81. They include both intentional and unintentional factors. Issues such as ethnicity,376 health literacy,377,378 and numeracy150 are often overlooked. Patients’ concerns about side-effects may be either real or perceived.270,379
  80 3. Treating to control symptoms and minimize future risk
COPYRIGHTED MATERIAL- DO NOT COPY OR DISTRIBUTE

Interventions that improve adherence in asthma
Few adherence interventions have been studied comprehensively in asthma. Some examples of successful interventions are:
• Shared decision-making for medication/dose choice improved adherence and asthma outcomes.141,144
• Inhaler reminders, either proactively or for missed doses, improved adherence and reduced exacerbations and
oral corticosteroid use.380-382
• In a difficult inner-city environment, home visits for a comprehensive asthma program by an asthma nurse led to
improved adherence and reduced prednisone courses over the following several months.383
• Providing adherence information to clinicians did not improve ICS use among patients with asthma unless
clinicians chose to view the details of their patients’ medication use.384
• In a health maintenance organization, an automated voice recognition program with messages triggered when
refills were due or overdue led to improved ICS adherence relative to usual care, but no difference in urgent
care visits.385
• In one study, directly observed controller medication administration at school, combined with telemedicine
oversight, was associated with more symptom-free days and fewer urgent visits than usual care.386
Improving adherence to controller medications may not necessarily translate to improved clinical outcomes.387 Further studies are needed of adherence strategies that are feasible for implementation in primary care.
Box 3-13. Poor medication adherence in asthma
      Factors contributing to poor adherence         How to identify poor adherence in clinical practice
        Medication/regimen factors
• Difficultiesusinginhalerdevice(e.g.arthritis)
• Burdensomeregimen(e.g.multipletimesper
day)
• Multipledifferentinhalers
Unintentional poor adherence
• Misunderstandingaboutinstructions • Forgetfulness
• Absenceofadailyroutine
• Cost
Intentional poor adherence
• Perceptionthattreatmentisnotnecessary
• Denialorangeraboutasthmaoritstreatment • Inappropriateexpectations
• Concernsaboutside-effects(realorperceived) • Dissatisfactionwithhealthcareproviders
• Stigmatization
• Culturalorreligiousissues
• Cost
         Ask an empathic question
• Acknowledgethelikelihoodofincompleteadherenceand encourage an open non-judgmental discussion. Examples are:
o ‘Many patients don’t use their inhaler as prescribed. In the last 4 weeks, how many days a week have you beentakingit –notatall,1,2,3ormoredaysa week?’388
o ‘Do you find it easier to remember your inhaler in the morning or the evening?’
Check medication usage
• Checkthedateofthelastcontrollerprescription
• Checkthedateanddosecounterontheinhaler
• Insomehealthsystems,prescribinganddispensing
frequency can be monitored electronically by clinicians
and/or pharmacists
• Seereviewarticlesformoredetail.140,389
          Examples of successful adherence interventions
        • Shareddecision-makingformedication/dosechoice141,144
• Inhalerreminders,eitherproactivelyorformisseddoses380-382
• PrescribinglowdoseICSonce-dailyversustwice-daily390
• Homevisitsforacomprehensiveasthmaprogrambyanasthmanurse383
 3. Treating to control symptoms and minimize future risk 81
COPYRIGHTED MATERIAL- DO NOT COPY OR DISTRIBUTE

ASTHMA INFORMATION
While education is relevant to asthma patients of all ages, the information and skills training required by each person may vary, as will their ability or willingness to take responsibility. All individuals will require certain core information and skills but most education must be personalized and provided in a number of steps.
For young children, the focus of asthma education will be on the parent/carer, but young children can be taught simple asthma management skills. Adolescents may have unique difficulties regarding adherence, and peer support group education may help in addition to education provided by the health care provider.391 These are complex interventions, and there have been few studies. Regional issues and the adolescent’s developmental stage may affect the outcomes of such programs.392
The key features and components of an asthma education program are provided in Box 3-14. Information alone improves knowledge but does not improve asthma outcomes.393 Social and psychological support may also be required to maintain positive behavioral change, and skills are required for effective medication delivery. At the initial consultation, verbal information should be supplemented with written or pictorial394,395 information about asthma and its treatment. The GINA website (www.ginasthma.org) contains patient educational materials as well as links to several asthma websites. Patients and their families should be encouraged to make a note of any questions that arise from reading this information or as a result of the consultation, and should be given time to address these during the next consultation.
Asthma education and training can be delivered effectively by a range of health care providers including pharmacists and nurses369,370,396 (Evidence A). Trained lay health workers (also known as community health workers) can deliver discrete areas of respiratory care such as asthma self-management education. In one study, this was associated with increased symptom-free days and reduced healthcare utilization compared with usual care,397 in another study, with improved adherence, inhaler technique, symptom control and quality of life and reduced emergency department visits compared with usual care,371 and in a third study, comparable outcomes to those achieved by practice nurses based in primary care398 (Evidence B). These findings suggest the need for additional studies to assess applicability in other settings and populations.
Box 3-14. Asthma information
         Goal: To provide the person with asthma, their family and other carers with suitable information and training to manage their asthma in partnership with their health care providers
         Approach
• Focusonthedevelopmentofthepartnership.
• Acceptthatthisisacontinuingprocess.
• Shareinformation.
• Adapttheapproachtothepatient’slevelofhealth literacy (Box 3-1, p.43).
• Fullydiscussexpectations,fearsandconcerns.
• Developsharedgoals.
      Content
• Asthmadiagnosis
• Rationalefortreatment,anddifferencesbetween
‘relievers’ and ‘controllers’
• Potentialside-effectsofmedications
• Preventionofsymptomsandflare-ups
• Howtorecognizeworseningasthmaandwhatactions to take; how and when to seek medical attention
• Managementofcomorbidities
  82 3. Treating to control symptoms and minimize future risk
COPYRIGHTED MATERIAL- DO NOT COPY OR DISTRIBUTE

TRAINING IN GUIDED ASTHMA SELF-MANAGEMENT
Guided self-management may involve varying degrees of independence, ranging broadly from patient-directed self- management to doctor-directed self-management. With patient-directed self-management patients make changes in accordance with a prior written action plan without needing to first contact their health care provider. With doctor- directed self-management, patients still have a written action plan, but refer most major treatment decisions to their physician at the time of a planned or unplanned consultation.
The essential components of effective guided asthma self-management education are:142
• Self-monitoring of symptoms and/or peak flow
• A written asthma action plan to show how to recognize and respond to worsening asthma; and
• Regular review of asthma control, treatment and skills by a health care provider.
Self-management education that includes these components dramatically reduces asthma morbidity in both adults142,371,399 (Evidence A) and children143,399 (Evidence A). Benefits include reduction of one-third to two-thirds in asthma-related hospitalizations, emergency department visits and unscheduled doctor or clinic visits, missed work/school days, and nocturnal wakening.142 It has been estimated that the implementation of a self-management program in 20 patients prevents one hospitalization, and successful completion of such a program by 8 patients prevents one emergency department visit.142,400 Less intensive interventions that involve self-management education but not a written action plan are less effective,401 and information alone is ineffective.393 A systematic meta-review of 270 RCTs on supported self-management for asthma confirmed that it reduces unscheduled healthcare use, improves asthma control, is applicable to a wide range of target groups and clinical settings, and does not increase health care costs (Evidence A).399
Self-monitoring of symptoms and/or peak flow
Patients should be trained to keep track of their symptoms (with or without a diary), and notice and take action if necessary when symptoms start to worsen. Peak expiratory flow (PEF) monitoring may sometimes be useful:
•
•
Short-term monitoring
o Following an exacerbation, to monitor recovery
o Following a change in treatment, to help in assessing whether the patient has responded
o If symptoms appear excessive (for objective evidence of degree of lung function impairment) o To assist in identification of occupational or domestic triggers for worsening asthma control
Long-term monitoring
o For earlier detection of exacerbations, mainly in patients with poor perception of airflow limitation126 o For patients with a history of sudden severe exacerbations
o For patients who have difficult-to-control or severe asthma
For patients carrying out PEF monitoring, use of a laterally compressed PEF chart (showing 2 months on a landscape format page) allows more accurate identification of worsening asthma than other charts.137 One such chart is available for download from www.woolcock.org.au/moreinfo/. There is increasing interest in internet or phone-based monitoring of asthma. Based on existing studies, the main benefit is likely to be for more severe asthma402 (Evidence B).
Written asthma action plans
Personal written asthma action plans show patients how to make short-term changes to their treatment in response to changes in their symptoms and/or PEF. They also describe how and when to access medical care.403,404
The benefits of self-management education for asthma morbidity are greater in adults when the action plans include both a step up in ICS and the addition of OCS, and for PEF-based plans, when they are based on personal best rather than percent predicted PEF404 (Evidence A).
The efficacy of self-management education is similar regardless of whether patients self-adjust their medications according to an individual written plan or whether the medication adjustments are made by a doctor401 (Evidence A).
 3. Treating to control symptoms and minimize future risk 83
COPYRIGHTED MATERIAL- DO NOT COPY OR DISTRIBUTE

Thus, patients who are unable to undertake guided self-management can still achieve benefit from a structured program of regular medical review.
Examples of written asthma action plan templates, including for adult and pediatric patients with low literacy, can be found on several websites (e.g. Asthma UK, www.asthma.org.uk; Asthma Society of Canada, www.asthma.ca; Family Physician Airways Group of Canada, www.fpagc.com; National Asthma Council Australia, www.nationalasthma.org.au) and in research publications.405,406 Health care providers should become familiar with action plans that are relevant to their local health care system, treatment options, and cultural and literacy context. Details of the specific treatment adjustments that can be recommended for written asthma action plans are described in the next chapter (Box 4-2, p.117).
Regular review by a healthcare provider or trained healthcare worker
The third component of effective asthma self-management education is regular review by a healthcare provider or trained healthcare worker. Follow-up consultations should take place at regular intervals. Regular review should include the following:
• Ask the patient if they have any questions and concerns.
Discuss issues, and provide additional educational messages as necessary; if available, refer the patient to someone trained in asthma education.
• Assess asthma control.
Review the patient’s level of symptom control and risk factors (Box 2-2, p.35).
Ask about flare-ups to identify contributory factors and whether the patient’s response was appropriate (e.g. was an action plan used?).
Review the patient’s symptom or PEF diary, if they keep one.
Assess comorbidities.
• Assess treatment issues.
Watch the patient use their inhaler, and correct and re-check technique if necessary (Box 3-12 p.80). Assess medication adherence and ask about adherence barriers (Box 3-13, p.81).
Ask about adherence with other interventions (e.g. smoking cessation).
Review the asthma action plan and update it if level of asthma control or treatment have changed.407
A single page prompt to clinicians has been shown to improve the provision of preventive care to children with asthma during office visits.408 Follow-up by tele-healthcare is unlikely to benefit in mild asthma but may be of benefit in those with severe disease at risk of hospital admission.402
School-based programs for children
A systematic review found that school-based studies (most conducted in the US and Canada) that included self- management skills for children aged 5–18 years may be associated with a 30% decrease in emergency department visits, and a significant decrease in hospitalizations and in days of reduced activity.409
        84 3. Treating to control symptoms and minimize future risk
COPYRIGHTED MATERIAL- DO NOT COPY OR DISTRIBUTE

PART D. MANAGING ASTHMA WITH COMORBIDITIES AND IN SPECIFIC POPULATIONS KEY POINTS
      • Identify and manage comorbidities such as rhinosinusitis, obesity and gastro-esophageal reflux disease. Comorbidities may contribute to respiratory symptoms and impaired quality of life, and some contribute to poor asthma control.
• For patients with dyspnea or wheezing on exertion:
o Distinguish between exercise-induced bronchoconstriction (EIB) and symptoms that result from obesity or a
lack of fitness, or are the result of alternative conditions such as inducible laryngeal obstruction. o Provide advice about preventing and managing EIB.
• All adolescents and adults with asthma should receive ICS-containing controller medication to reduce their risk of severe exacerbations. It should be taken every day or, as an alternative in mild asthma, by as-needed ICS- formoterol for symptom relief.
• Refer patients with difficult-to-treat or severe asthma to a specialist or severe asthma service, after addressing common problems such as incorrect diagnosis, incorrect inhaler technique, ongoing environmental exposures, and poor adherence (see Section 3E, p.94).
    MANAGING COMORBIDITIES
Several comorbidities are commonly present in patients with asthma, particularly those with difficult-to-treat or severe asthma.88 Active management of comorbidities is recommended because they may contribute to symptom burden, impair quality of life, and lead to medication interactions. Some comorbidities also contribute to poor asthma control.410
Obesity
Clinical features
Being overweight or obese is a risk factor for childhood asthma and wheeze, particularly in girls.411 Asthma is more difficult to control in obese patients.335-338 This may be due to a different type of airway inflammation, contributory comorbidities such as obstructive sleep apnea and gastroesophageal reflux disease (GERD), mechanical factors, or other as yet undefined factors. In addition, lack of fitness and reduction in lung volume due to abdominal fat may contribute to dyspnea.
Diagnosis
Document body mass index (BMI) for all patients with asthma. Because of other potential contributors to dyspnea and wheeze in obese patients, it is important to confirm the diagnosis of asthma with objective measurement of variable airflow limitation (Box 1-2, p.23). Asthma is more common in obese than non-obese patients,50 but both over- and under- diagnosis of asthma occur in obesity.31,51
Management
As for other patients with asthma, ICS are the mainstay of treatment in obese patients (Evidence B), although their response may be reduced.338 Weight reduction should be included in the treatment plan for obese patients with asthma (Evidence B). Increased exercise alone appears to be insufficient (Evidence B).344 Weight loss can improve asthma control, lung function, health status and reduces medication needs in obese patients,340,341 but the studies have generally been small, quality of some studies is poor, and the interventions and results have been variable.339 The most striking results have been observed after bariatric surgery,342,343,412 but even 5–10% weight loss can lead to improved asthma control and quality of life.344 For patients with comorbid obstructive sleep apnea, one study showed a significant reduction in moderate exacerbations with 6 months of continuous positive airway pressure (CPAP) therapy.413
 3. Treating to control symptoms and minimize future risk 85
COPYRIGHTED MATERIAL- DO NOT COPY OR DISTRIBUTE

Gastroesophageal reflux disease (GERD)
Clinical features
GERD can cause symptoms such as heartburn, and epigastric or chest pain, and is also a common cause of dry cough. Symptoms and/or diagnosis of GERD are more common in people with asthma than in the general population,410 but this may be in part due to cough being attributed to asthma; in addition, some asthma medications such as beta2- agonists and theophylline cause relaxation of the lower esophageal sphincter. Asymptomatic gastroesophageal reflux is not a likely cause of poorly controlled asthma.410
Diagnosis
In patients with confirmed asthma, GERD should be considered as a possible cause of a dry cough; however, there is no value in screening patients with uncontrolled asthma for GERD (Evidence A). For patients with asthma and symptoms suggestive of reflux, an empirical trial of anti-reflux medication, such as a proton pump inhibitor or motility agent, may be considered, as in the general population. If the symptoms do not resolve, specific investigations such as 24-hour pH monitoring or endoscopy may be considered.
Management
A review of proton pump inhibitors in patients with confirmed asthma, most of whom had a diagnosis of GERD, showed
a significant but small benefit for morning PEF, but no significant benefit for other asthma outcomes.414 In a study of
adult patients with symptomatic asthma but without symptoms of GERD, treatment with high-dose proton pump
inhibitors did not reduce asthma symptoms or exacerbations.415 In general, benefits of proton pump inhibitors in asthma
appear to be limited to patients with both symptomatic reflux and night-time respiratory symptoms.416 Other treatment
options include motility agents, lifestyle changes and fundoplication. In summary, symptomatic reflux should be treated,
but patients with poorly controlled asthma should not be treated with anti-reflux therapy unless they also have
symptomatic reflux (Evidence A). Few data are available for children with asthma symptoms and symptoms of GERD.417,418
Anxiety and depression
Clinical features
Psychiatric disorders, particularly depressive and anxiety disorders, are more prevalent among people with asthma.419 Psychiatric comorbidity is also associated with worse asthma symptom control and medication adherence, and worse asthma-related quality of life.420 Anxious and depressive symptoms have been associated with increased asthma-related exacerbations and emergency visits.421 Panic attacks may be mistaken for asthma.
Diagnosis
Although several tools are available for screening for anxious and depressive symptomatology in primary care, the majority have not been validated in asthma populations. Difficulties in distinguishing anxiety or depression from asthma symptoms may therefore lead to misdiagnosis. It is important to be alert to possible depression and/or anxiety in people with asthma, particularly when there is a previous history of these conditions. Where appropriate, patients should be referred to psychiatrists or evaluated with a disease-specific psychiatric diagnostic tool to identify potential cases of depression and/or anxiety.
Management
There have been few good quality pharmacological and non-pharmacological treatment trials for anxiety or depression in patients with asthma, and results are inconsistent. A Cochrane review of 15 randomized controlled trials of psychological interventions for adults with asthma included cognitive behavior therapy, psychoeducation, relaxation, and biofeedback.422 Results for anxiety were conflicting, and none of the studies found significant treatment differences for depression. Drug treatments and cognitive behavior therapy423 have been described as having some potential in patients with asthma; however, current evidence is limited, with a small number of studies and methodological shortcomings.
86 3. Treating to control symptoms and minimize future risk
COPYRIGHTED MATERIAL- DO NOT COPY OR DISTRIBUTE

Food allergy and anaphylaxis
Clinical features
Rarely, food allergy is a trigger for asthma symptoms (<2% of people with asthma). In patients with confirmed food- induced allergic reactions (anaphylaxis), co-existing asthma is a strong risk factor for more severe and even fatal reactions. Food-induced anaphylaxis often presents as life-threatening asthma.90 An analysis of 63 anaphylaxis-related deaths in the United States noted that almost all had a past history of asthma; peanuts and tree nuts were the foods most commonly responsible.424 A UK study of 48 anaphylaxis-related deaths found that most were regularly treated for asthma, and that in most of these, asthma was poorly controlled.425
Diagnosis
In patients with confirmed food allergy, it is important to assess for asthma. Children with food allergy have a four-fold increased likelihood of having asthma compared with children without food allergy.426 Refer patients with suspected food allergy or intolerance for specialist allergy assessment. This may include appropriate allergy testing such as skin prick testing and/or blood testing for specific IgE. On occasion, carefully supervised food challenges may be needed.
Management
Patients who have a confirmed food allergy that puts them at risk for anaphylaxis must have an epinephrine auto-injector available at all times, and be trained how to use it. They, and their family, must be educated in appropriate food avoidance strategies, and in the medical notes, they should be flagged as being at high risk. It is especially important to ensure that their asthma is well controlled, they have a written action plan, understand the difference between asthma and anaphylaxis, and are reviewed on a regular basis.
Rhinitis, sinusitis and nasal polyps
Clinical features
Evidence clearly supports a link between diseases of the upper and lower airways.427 Most patients with asthma, either allergic or non-allergic, have concurrent rhinitis, and 10–40% of patients with allergic rhinitis have asthma.428 Depending on sensitization and exposure, allergic rhinitis may be seasonal (e.g. ragweed or grass pollen), perennial (e.g. mite allergens), or intermittent (e.g. furred pets).427
Rhinitis is defined as irritation and inflammation of the mucous membranes of the nose. Allergic rhinitis may be accompanied by ocular symptoms (conjunctivitis). Rhinosinusitis is defined as inflammation of the nose and paranasal sinuses characterized by more than two symptoms including nasal blockage/obstruction and/or nasal discharge (anterior/posterior nasal drip).429 Other symptoms may include facial pain/pressure and/or a reduction or loss of smell. Sinusitis rarely occurs in the absence of rhinitis.
Rhinosinusitis is defined as acute when symptoms last <12 weeks with complete resolution, and chronic when symptoms occur on most days for at least 12 weeks without complete resolution. Chronic rhinosinusitis is an inflammatory condition of the paranasal sinuses that encompasses two clinically distinct entities: chronic rhinosinusitis without nasal polyposis and chronic rhinosinusitis with nasal polyposis.430 The heterogeneity of chronic rhinosinusitis may explain the wide variation in prevalence rates in the general population ranging from 1–10% without polyps and 4% with polyps. Chronic rhinosinusitis is associated with more severe asthma, especially in patients with nasal polyps.431
Diagnosis
Rhinitis can be classified as either allergic or non-allergic depending on whether allergic sensitization is demonstrated. Variation in symptoms by season or with environmental exposure (e.g. furred pets) suggests allergic rhinitis. Examination of the upper airway should be arranged for patients with severe asthma.
Management
Evidence-based guidelines (Allergic Rhinitis in Asthma, ARIA)432 recommend intranasal corticosteroids for treatment of allergic rhinitis. In a case-control study, treatment of rhinitis with intranasal corticosteroids was associated with less need
3. Treating to control symptoms and minimize future risk 87
COPYRIGHTED MATERIAL- DO NOT COPY OR DISTRIBUTE

for asthma-related hospitalization and emergency department visits,433 but a meta-analysis found improvement in asthma outcomes only in patients not also receiving ICS.434 However, few placebo-controlled studies have systematically evaluated the effect of proper treatment and management of chronic rhinosinusitis on asthma control. A recent placebo-controlled trial of nasal mometasone in adults and children with chronic rhinosinusitis and poorly controlled asthma showed no benefit for asthma outcomes, suggesting that, while chronic rhinosinusitis can contribute to respiratory symptoms, e.g. chronic cough, its treatment in patients with asthma should be targeted at the symptoms of rhinosinusitis rather than to improve asthma control.435
MANAGING ASTHMA IN SPECIFIC POPULATIONS OR SETTINGS
This section includes brief advice about managing asthma in specific populations or settings in which the usual treatment approach may need to be modified. Also refer to the Diagnosis of respiratory symptoms in special populations section of Chapter 1 (p.28).
Settings with limited resources
Communities with limited resources are found not only in low and middle income countries, but also in affluent nations. In these settings, in general, the GINA strategy may be followed for asthma management at the individual level (Box 3- 3), as it offers options for low cost diagnostic procedures, and therapeutic interventions which have been shown to be effective and reduce costs among the underserved.436,437 In dealing with asthma control at the population level (Box 3-3), it is critical to prioritize the most cost-effective approach to asthma treatment in primary health care, which includes the use of ICS and SABA;438 these are listed as essential medications by the World Health Organization (WHO). Budesonide-formoterol is also listed as an essential medication by the WHO, but at present access is limited. For diagnosis of asthma and monitoring of treatment response, WHO also lists PEF meters as essential tools in the Package of Essential Non-communicable Diseases Interventions,53 with pulse oximeters also recommended when resources permit, for assessment of severity of acute asthma. It is possible to build capacity of primary health care teams, including nurses and other health professionals, for the development of an integrated approach to the most common diseases and symptoms, including asthma.439
Adolescents
Clinical features
Care of teenagers with asthma should take into account the rapid physical, emotional, cognitive and social changes that occur during adolescence. Asthma control may improve or worsen, although remission of asthma is seen more commonly in males than females.440 Exploratory and risk-taking behaviors such as smoking occur at a higher rate in adolescents with chronic diseases than in healthy adolescents.
Management
General principles for managing chronic disease in adolescents have been published by WHO.441 Adolescents and their parent/carers should be encouraged in the transition towards asthma self-management by the adolescent. This may involve the transition from a pediatric to an adult health care facility. During consultations, the adolescent should be seen separately from the parent/carer so that sensitive issues such as smoking, adherence and mental health can be discussed privately, and confidentiality agreed. Information and self-management strategies should be tailored to the patient’s stage of psychosocial development and desire for autonomy; adolescents are often focused on short-term rather than long-term outcomes. An empathic approach should be used to identify beliefs and behaviors that may be barriers to optimal treatment; for example, adolescents may be concerned about the impact of treatment on their physical or sexual capabilities. Medication regimens should be tailored to the adolescent’s needs and lifestyle, and reviews arranged regularly so that the medication regimen can be adjusted for changing needs. Information about local youth-friendly resources and support services should be provided, where available.
 88 3. Treating to control symptoms and minimize future risk
COPYRIGHTED MATERIAL- DO NOT COPY OR DISTRIBUTE

Exercise-induced bronchoconstriction (EIB)
Clinical features
Physical activity is an important stimulus for asthma symptoms for many patients, with symptoms and bronchoconstriction typically worsening after cessation of exercise. However, shortness of breath or wheezing during exercise may also relate to obesity or a lack of fitness, or to comorbid or alternative conditions such as inducible laryngeal obstruction.19,36
Management
Regular controller treatment with ICS significantly reduces EIB19 (Evidence A). Training and sufficient warm-up reduce the incidence and severity of EIB19 (Evidence A). Taking SABAs, LABAs or chromones prior to exercise prevents EIB (Evidence A), but tolerance to the protective effects of SABAs and LABAs against EIB develops with regular (more than once-daily) use (Evidence A).19 However, in a 6-week study in patients with mild asthma, low dose budesonide- formoterol, taken as needed for relief of symptoms and before exercise, was non-inferior for reducing EIB to regular daily ICS with as-needed SABA.183 More studies are needed, but this suggests that patients with mild asthma who are prescribed as-needed ICS-formoterol to prevent exacerbations and control symptoms can use the same medication prior to exercise, if needed, and do not need to be prescribed a SABA for pre-exercise use (Evidence B).
Breakthrough EIB often indicates poorly controlled asthma, and stepping up controller treatment (after checking inhaler technique and adherence) generally results in the reduction of exercise-related symptoms.
Athletes
Clinical features
Athletes, particularly those competing at a high level, have an increased prevalence of various respiratory conditions compared to non-athletes. They experience a higher prevalence of asthma, EIB, allergic or non-allergic rhinitis, chronic cough, inducible laryngeal obstruction, and recurrent respiratory infections. Airway hyperresponsiveness is common in elite athletes, often without reported symptoms. Asthma in elite athletes is commonly characterized by less correlation between symptoms and pulmonary function; higher lung volumes and expiratory flows; less eosinophilic airway inflammation; more difficulty in controlling symptoms; and some improvement in airway dysfunction after cessation of training.
Management
Preventative measures to avoid high exposure to air pollutants, allergens (if sensitized) and chlorine levels in pools, particularly during training periods, should be discussed with the athlete. They should avoid training in extreme cold or pollution (Evidence C), and the effects of any therapeutic trials of asthma medications should be documented. Adequate anti-inflammatory therapy, especially ICS, is advised; minimization of use of beta2-agonists will help to avoid the development of tolerance.19 Information on treatment of exercise-induced asthma in athletes can be found in a Joint Task Force Report prepared by the European Respiratory Society, the European Academy of Allergy and Clinical Immunology, and GA(2)LEN442 and the World Anti-Doping Agency website (www.wada-ama.org).
Pregnancy
Clinical features
Asthma control often changes during pregnancy; in approximately one-third of women asthma symptoms worsen, in one-third they improve, and in the remaining one-third they remain unchanged.443 Exacerbations are common in pregnancy, particularly in the second trimester.91 Exacerbations and poor asthma control during pregnancy may be due to mechanical or hormonal changes, or to cessation or reduction of asthma medications due to concerns by the mother and/or the health care provider. Pregnant women appear to be particularly susceptible to the effects of viral respiratory infections,444 including influenza. Exacerbations and poor symptom control are associated with worse outcomes for both
 3. Treating to control symptoms and minimize future risk 89
COPYRIGHTED MATERIAL- DO NOT COPY OR DISTRIBUTE

the baby (pre-term delivery, low birth weight, increased perinatal mortality) and the mother (pre-eclampsia).91 If asthma is well controlled throughout pregnancy there is little or no increased risk of adverse maternal or fetal complications.42
Management
Although there is a general concern about any medication use in pregnancy, the advantages of actively treating asthma in pregnancy markedly outweigh any potential risks of usual controller and reliever medications42 (Evidence A). For this reason, using medications to achieve good symptom control and prevent exacerbations is justified even when their safety in pregnancy has not been unequivocally proven. Use of ICS, beta2-agonists, montelukast or theophylline is not associated with an increased incidence of fetal abnormalities.445
Importantly, ICS reduce the risk of exacerbations of asthma during pregnancy42,446,447 (Evidence A), and cessation of ICS during pregnancy is a significant risk factor for exacerbations91 (Evidence A). A study using administrative data reported that uncontrolled maternal asthma increased the risk of early-onset asthma in the offspring.448 One study reported that a treatment algorithm in non-smoking pregnant women based on monthly FeNO and ACQ was associated with significantly fewer exacerbations and better fetal outcomes than an algorithm based only on ACQ.449 However, the ACQ-only algorithm did not reflect current clinical recommendations, as LABA was introduced only after ICS had been increased to medium dose, and ICS could be stopped; 58% of women in the ACQ-only group were being treated without ICS by the end of pregnancy. In a follow-up study after 4-6 years, the prevalence of asthma was over 50% lower both in children of women in the FeNO group and in children of women receiving ICS in the ACQ group, compared with women in the clinical group who did not receive ICS.450 Use of ICS in early pregnancy (before randomization at weeks 12-20) also appeared to be protective for asthma in the child.450
On balance, given the evidence in pregnancy and infancy for adverse outcomes from exacerbations during pregnancy42 (Evidence A), including due to lack of ICS or poor adherence,91 and evidence for safety of usual doses of ICS and LABA445 (Evidence A), a low priority should be placed on stepping down treatment (however guided) until after delivery (Evidence D), and ICS should not be stopped in preparation for pregnancy or during pregnancy (Evidence C).
Despite lack of evidence for adverse effects of asthma treatment in pregnancy, many women and doctors remain concerned.451 Pregnant patients with asthma should be advised that poorly controlled asthma, and exacerbations, provide a much greater risk to their baby than do current asthma treatments. Educational resources about asthma management during pregnancy may provide additional reassurance.452 During pregnancy, monthly monitoring of asthma is recommended.452 It is feasible for this to be achieved by pharmacist-clinician collaboration, with monthly telephone monitoring of asthma symptom control.453 One observational study found that pregnant women whose asthma was well- controlled without controller therapy and who have no history of previous exacerbations were at low risk for exacerbations during pregnancy.454 However, they should still be closely monitored.
Respiratory infections should be monitored and managed appropriately during pregnancy.444 During acute asthma exacerbations, pregnant women may be less likely to be treated appropriately than non-pregnant patients.91 To avoid fetal hypoxia, it is important to aggressively treat acute exacerbations during pregnancy with SABA, oxygen and early administration of systemic corticosteroids.
During labor and delivery, usual controller medications should be taken, with reliever if needed. Acute exacerbations during labor and delivery are uncommon, but bronchoconstriction may be induced by hyperventilation during labor, and should be managed with SABA. Neonatal hypoglycemia may be seen, especially in preterm babies, when high doses of beta-agonists have been given within the last 48 hours prior to delivery. If high doses of SABA have been given during labor and delivery, blood glucose levels should be monitored in the baby (especially if preterm) for the first 24 hours.455
A recent review of asthma guidelines for the management of asthma during pregnancy highlighted the need for greater clarity in current recommendations and the need for more RCTs among pregnant asthma patients.456
90 3. Treating to control symptoms and minimize future risk
COPYRIGHTED MATERIAL- DO NOT COPY OR DISTRIBUTE

Women – perimenstrual asthma (catamenial asthma)
Clinical features
In approximately 20% of women, asthma is worse in the premenstrual phase. These women tend to be older, have more severe asthma, a higher body mass index, a longer duration of asthma, and a greater likelihood of aspirin exacerbated respiratory disease. They more often have dysmenorrhea, premenstrual syndrome, shorter menstrual cycles, and longer menstrual bleeding. The role of hormone levels and systemic inflammation remains unclear.457
Management
In addition to the usual strategies for management of asthma, oral contraceptives and/or leukotriene receptor antagonists may be helpful457 (Evidence D). Further research is needed.
Occupational asthma
Clinical features
In the occupational setting, rhinitis often precedes the development of asthma (see p.28 regarding diagnosis of occupational asthma). Once a patient has become sensitized to an occupational allergen, the level of exposure necessary to induce symptoms may be extremely low; resulting exacerbations become increasingly severe, and with continued exposure, persistent symptoms and irreversible airflow limitation may result.38
Management
Detailed information is available in evidence-based guidelines about management of occupational asthma.38 All patients with adult-onset asthma should be asked about their work history and other exposures (Evidence A). The early identification and elimination of occupational sensitizers and the removal of sensitized patients from any further exposure are important aspects of the management of occupational asthma (Evidence A). Attempts to reduce occupational exposure have been successful, especially in industrial settings.38 Cost-effective minimization of latex sensitization can be achieved by using non-powdered low-allergen gloves instead of powdered latex gloves.38 Patients with suspected or confirmed occupational asthma should be referred for expert assessment and advice, if this is available, because of the economic and legal implications of the diagnosis (Evidence A)
The elderly
Clinical features
Lung function generally decreases with longer duration of asthma and increasing age, due to stiffness of the chest wall, reduced respiratory muscle function, loss of elastic recoil and airway wall remodeling. Older patients may not report asthma symptoms, and may attribute breathlessness to normal aging or comorbidities such as cardiovascular disease and obesity.458-460 Comorbid arthritis may contribute to reduced exercise capacity and lack of fitness, and make inhaler device use difficult. Asthma costs may be higher amongst older patients, because of higher hospitalization rates and medication costs.459
Management
Decisions about management of asthma in older people with asthma need to take into account both the usual goals of symptom control and risk minimization and the impact of comorbidities, concurrent treatments and lack of self- management skills.458,459 Data on efficacy of asthma medications in the elderly are limited because these patients are often excluded from major clinical trials. Side-effects of beta2-agonists such as cardiotoxicity, and corticosteroid side- effects such as skin bruising, osteoporosis, and cataracts, are more common in the elderly than in younger adults.458 Clearance of theophylline is also reduced.458 Elderly patients should be asked about all of the other medications they are taking, including eye-drops, and potential drug interactions should be considered. Factors such as arthritis, muscle weakness, impaired vision and inspiratory flow should be considered when choosing inhaler devices for older patients,459,461 and inhaler technique should be checked at each visit. Older patients may have difficulties with complex medication regimens, and prescribing of multiple inhaler devices should be avoided if possible. Large print versions may
 3. Treating to control symptoms and minimize future risk 91
COPYRIGHTED MATERIAL- DO NOT COPY OR DISTRIBUTE

be needed for written information such as asthma action plans. Patients with cognitive impairment may require a carer to help them use their asthma medications. For diagnosis and initial management of patients with asthma-COPD overlap, see Chapter 5, p.129.
Surgery and asthma
Clinical features
There is no evidence of increased peri-operative risk for the general asthma population.462 However, there is an increased risk for patients with COPD,462 and this may also apply to asthma patients with reduced FEV1. The incidence of severe peri-operative bronchospasm in people with asthma is low, but it may be life threatening.463
Management
For elective surgery, meticulous attention should be paid pre-operatively to achieving good asthma control, as detailed elsewhere in this chapter, especially for patients with more severe asthma, uncontrolled symptoms, exacerbation history, or persistent airflow limitation463 (Evidence B). For patients requiring emergency surgery, the risks of proceeding without first achieving good asthma control should be weighed against the need for immediate surgery. Patients taking long-term high dose ICS or who have received OCS for more than 2 weeks during the previous 6 months should receive hydrocortisone peri-operatively as they are at risk of adrenal crisis in the context of surgery464 (Evidence B). More immediate intra-operative issues relating to asthma management are reviewed in detail elsewhere.463 For all patients, maintaining regular controller therapy throughout the peri-operative period is important.
Aspirin-exacerbated respiratory disease
Clinical features
The clinical picture and course of aspirin-exacerbated respiratory disease (AERD, previously called aspirin-induced asthma) are well established.311 It starts with nasal congestion and anosmia, and progresses to chronic rhinosinusitis with nasal polyps that re-grow rapidly after surgery. Asthma and hypersensitivity to aspirin and non-steroidal anti- inflammatory drugs (NSAIDs) develop subsequently. Following ingestion of aspirin or NSAIDs, an acute asthma attack develops within minutes to 1–2 hours. It is usually accompanied by rhinorrhea, nasal obstruction, conjunctival irritation, and scarlet flush of the head and neck, and may sometimes progress to severe bronchospasm, shock, loss of consciousness, and respiratory arrest.465,466 AERD is more likely to be associated with low lung function and severe asthma,467,468 and with increased need for emergency care.468 The prevalence of AERD is 7% in general adult asthma populations, and 15% in severe asthma.468,469
Diagnosis
A history of exacerbation following ingestion of aspirin or other NSAIDs is highly suggestive of AERD. Aspirin challenge (oral, bronchial or nasal) is the gold standard for diagnosis470,471 as there are no reliable in vitro tests, but oral aspirin challenge tests must only be conducted in a specialized center with cardiopulmonary resuscitation capabilities because of the high risk of severe reactions.470,471 Bronchial (inhalational) and nasal challenges with lysine aspirin are safer than oral challenges and may be safely performed in allergy centers.471,472
Management
Patients with AERD should avoid aspirin or NSAID-containing products and other medications that inhibit cyclooxygenase-1 (COX-1), but this does not prevent progression of the disease. Where an NSAID is indicated for other medical conditions, a COX-2 inhibitor (e.g. celocoxib,or etoricoxib), or paracetamol (acetaminophen), may be considered473,474 with appropriate health care provider supervision and observation for at least 2 hours after administration475 (Evidence B). ICS are the mainstay of asthma therapy in AERD, but OCS are sometimes required; LTRA may also be useful466,475 (Evidence B), but note the recent FDA warning about adverse effects with montelukast.205. An additional option is desensitization, which may be conducted under specialist care in a clinic or hospital.476 Desensitization to aspirin followed by daily aspirin treatment can significantly improve overall symptoms and
 92 3. Treating to control symptoms and minimize future risk
COPYRIGHTED MATERIAL- DO NOT COPY OR DISTRIBUTE

quality of life, decrease formation of nasal polyps and sinus infections, reduce the need for OCS and sinus surgery, and improve nasal and asthma scores.471,477
Allergic bronchopulmonary aspergillosis (ABPA)
Clinical features
Allergic bronchopulmonary aspergillosis (ABPA) is a complex pulmonary disease characterized by repeated episodes of wheezing, fleeting pulmonary opacities and development of bronchiectasis, sometimes with malaise, weight loss and hemoptysis. Some patients expectorate brownish sputum plugs. ABPA is most commonly found in asthma or cystic fibrosis, due to a hypersensitivity response to Aspergillus fumigatus, a common indoor and outdoor mold.
Diagnosis
Diagnosis of ABPA is based on composite criteria including immediate hypersensitivity reaction to A. fumigatus, total serum IgE, specific IgG to A. fumigatus, radiological features and blood eosinophils.478 Sensitization to fungal allergens, without the full picture of ABPA, is often found in asthma, particularly in severe asthma, where it is sometimes called ‘severe asthma with fungal sensitization’.
Management
Current first-line therapy is with oral corticosteroids (e.g. 4 month tapering course), with itraconazole reserved for those with exacerbations or requiring long-term OCS.478,479 One open-label study comparing itraconazole and OCS found that patients treated with itraconazole had a slightly lower response rate at 6 weeks but similar long-term response rates, with substantially fewer side-effects than with OCS.480 A randomized double-blind placebo-controlled study in patients with severe asthma and ABPA found significantly fewer exacerbations with omalizumab (anti-IgE) than placebo.481 In ABPA patients with bronchiectasis, regular physiotherapy and daily drainage are recommended.
Difficult-to-treat and severe asthma are covered in the next section, Chapter 3 Part E.
3. Treating to control symptoms and minimize future risk 93
COPYRIGHTED MATERIAL- DO NOT COPY OR DISTRIBUTE

PART E. DIFFICULT-TO-TREAT AND SEVERE ASTHMA IN ADULTS AND ADOLESCENTS KEY POINTS
      What are difficult to treat and severe asthma?
• Difficult-to-treat asthma is asthma that is uncontrolled despite GINA Step 4 or 5 treatment or that requires such treatment to maintain good symptom control and reduce exacerbations. It does not mean a ‘difficult patient’.
• Severe asthma is asthma that is uncontrolled despite adherence with maximal optimized Step 4 or Step 5 therapy and treatment of contributory factors, or that worsens when high dose treatment is decreased. Approximately 3– 10% of people with asthma have severe asthma.
• Severe asthma places a large physical, mental, emotional, social and economic burden on patients.
How should these patients be assessed?
• Assess all patients with difficult to treat asthma to confirm the diagnosis of asthma, and to identify and manage factors that may be contributing to symptoms, poor quality of life, or exacerbations.
• Refer for expert advice at any stage, or if asthma does not improve in response to optimizing treatment.
• For patients with persistent symptoms and/or exacerbations despite high dose ICS, the clinical or inflammatory
phenotype should be assessed, as this may guide the selection of add-on treatment.
Management of severe asthma
• Add-on treatments for severe asthma include tiotropium, LTRA and low dose macrolides, and biologic agents for severe allergic or severe Type 2 asthma. Maintenance OCS should be avoided if other options are available, because of its serious side-effects.
• Assess the response to any add-on treatment, stop ineffective treatments, and consider other options.
• Utilize specialist multidisciplinary team care for severe asthma, if available.
• For patients with severe asthma, continue to optimize patient care in collaboration with the primary care clinician, and taking into account the patient’s social and emotional needs.
• Invite patients with severe asthma to enrol in a registry or clinical trial, if available and relevant, to help fill evidence gaps.
   Although the majority of patients can achieve the goal of well controlled asthma, some patients’ asthma will not be well controlled even with optimal therapy. The material that follows is from the GINA Pocket Guide for health professionals on Diagnosis and Management of Difficult-to-Treat and Severe Asthma in Adolescent and Adult Patients v2.0, published in April 2019. A copy of the Pocket Guide can be downloaded from the GINA website (www.ginasthma.org).
Other resources about severe asthma include an online toolkit published by the Australian Centre of Excellence in Severe Asthma (https: //toolkit.severeasthma.org.au).
DEFINITIONS: UNCONTROLLED, DIFFICULT-TO-TREAT AND SEVERE ASTHMA
Understanding the definitions of difficult-to-treat and severe asthma starts with the concept of uncontrolled asthma. Uncontrolled asthma includes one or both of the following:
• Poor symptom control (frequent symptoms or reliever use, activity limited by asthma, night waking due to asthma)
• Frequent exacerbations (≥2/year) requiring OCS, or serious exacerbations (≥1/year) requiring hospitalization
Difficult-to-treat asthma138 is asthma that is uncontrolled despite GINA Step 4 or 5 treatment (e.g. medium or high dose inhaled corticosteroids (ICS) with a second controller; maintenance OCS), or that requires such treatment to maintain good symptom control and reduce the risk of exacerbations. It does not mean a ‘difficult patient’. In many cases, asthma
 94 3. Treating to control symptoms and minimize future risk
COPYRIGHTED MATERIAL- DO NOT COPY OR DISTRIBUTE

may appear to be difficult-to-treat because of modifiable factors such as incorrect inhaler technique, poor adherence, smoking or comorbidities, or because the diagnosis is incorrect.
Severe asthma138 is a subset of difficult-to-treat asthma (Box 3-15). It means asthma that is uncontrolled despite adherence with maximal optimized therapy and treatment of contributory factors, or that worsens when high dose treatment is decreased.138 At present, therefore, ‘severe asthma’ is a retrospective label. It is sometimes called ‘severe refractory asthma’138 since it is defined by being relatively refractory to high dose inhaled therapy. However, with the advent of biologic therapies, the word ‘refractory’ is no longer appropriate.
Asthma is not classified as severe if it markedly improves when contributory factors such as inhaler technique and adherence are addressed.138
PREVALENCE: HOW MANY PEOPLE HAVE SEVERE ASTHMA?
A study in the Netherlands estimated that around 3.7% of asthma patients have severe asthma, based on the number of patients prescribed Step 4 or 5 treatment, who had poor symptom control (by Asthma Control Questionnaire) and had good adherence and inhaler technique (Box 3-15).482
Box 3-15. What proportion of adults have difficult-to-treat or severe asthma?
IMPORTANCE: THE IMPACT OF SEVERE ASTHMA The patient perspective
Patients with severe asthma experience a heavy burden of symptoms, exacerbations and medication side-effects. Frequent shortness of breath, wheeze, chest tightness and cough interfere with day-to-day living, sleeping, and physical activity, and patients often have frightening or unpredictable exacerbations (also called attacks or severe flare-ups).
Medication side-effects are particularly common and problematic with OCS,263 which in the past were a mainstay of treatment for severe asthma. Adverse effects of long-term OCS include obesity, diabetes, osteoporosis, cataracts diabetes, hypertension and adrenal suppression; psychological side-effects such as depression and anxiety are particularly concerning for patients.483 Even short- term use of OCS is associated with sleep disturbance, and increased risk of infection, fracture and thromboembolism.484 Strategies to minimize need for OCS are therefore a high priority.
 3. Treating to control symptoms and minimize future risk 95
COPYRIGHTED MATERIAL- DO NOT COPY OR DISTRIBUTE

Severe asthma often interferes with family, social and working life, limits career choices and vacation options, and affects emotional and mental health. Patients with severe asthma often feel alone and misunderstood, as their experience is so different from that of most people with asthma.483
Adolescents with severe asthma
The teenage years are a time of great psychological and physiological development which can impact on asthma management. It is vital to ensure that the young person has a good understanding of their condition and treatment and appropriate knowledge to enable supported self-management. The process of transition from pediatric to adult care should help support the young person in gaining greater autonomy and responsibility for their own health and wellbeing.
Healthcare utilization and costs
Severe asthma has very high healthcare costs due to medications, physician visits, hospitalizations, and the costs of OCS side-effects. In a UK study, healthcare costs per patient were higher than for type 2 diabetes, stroke, or COPD.485 In a Canadian study, severe uncontrolled asthma was estimated to account for more than 60% of asthma costs.486
Patients with severe asthma and their families also bear a significant financial burden, not only for medical care and medications, but also through lost earnings and career choices.
ASSESSMENT AND MANAGEMENT OF DIFFICULT-TO-TREAT AND SEVERE ASTHMA
The clinical decision tree starting on page 97, provides brief information about what should be considered in each phase of diagnosis and management of difficult-to-treat and severe asthma. The decision tree is divided into three broad areas:
• Sections 1-4 (green) are for use in primary care and/or specialist care.
• Sections 5-7 (blue) are mainly relevant to respiratory specialists.
• Section 8 (brown) is about maintaining ongoing collaborative care between the patient, GP, specialist and other
health professionals.
Development of the Pocket Guide and decision tree included extensive collaboration with experts in human-centered design to enhance the utility of these resources for end-users. This included translating existing high level flowcharts and text-based information to a more detailed visual format, and applying information architecture and diagramming principles.
Further information follows the decision tree.
 96 3. Treating to control symptoms and minimize future risk
COPYRIGHTED MATERIAL- DO NOT COPY OR DISTRIBUTE

Box 3-16A. Decision tree – investigate and manage adult and adolescent patients with difficult-to-treat asthma
 3. Treating to control symptoms and minimize future risk 97
COPYRIGHTED MATERIAL- DO NOT COPY OR DISTRIBUTE

Box 3-16B. Decision tree – assess and treat severe asthma phenotypes
 98 3. Treating to control symptoms and minimize future risk
COPYRIGHTED MATERIAL- DO NOT COPY OR DISTRIBUTE

Box 3-16C. Decision tree – consider add-on biologic Type 2 targeted treatments
 3. Treating to control symptoms and minimize future risk 99
COPYRIGHTED MATERIAL- DO NOT COPY OR DISTRIBUTE

Box 3-16D. Decision tree – monitor and manage severe asthma treatment
 100 3. Treating to control symptoms and minimize future risk
COPYRIGHTED MATERIAL- DO NOT COPY OR DISTRIBUTE

INVESTIGATE AND MANAGE ADULT AND ADOLESCENT PATIENTS WITH DIFFICULT-TO-TREAT ASTHMA 1. CONFIRM THE DIAGNOSIS (ASTHMA OR DIFFERENTIAL DIAGNOSES)
Stages 1-5 can be carried out in primary or specialist care. Difficult-to-treat asthma is defined if the patient has persistent symptoms and/or exacerbations despite prescribing of GINA Step 4-5 treatment (e.g. medium or high dose ICS with another controller such as LABA, or maintenance oral corticosteroids (OCS)). It does not mean a ‘difficult patient’.
Consider referral to a specialist or severe asthma clinic at any stage, particularly if:
• There is difficulty confirming the diagnosis of asthma
• Patient has frequent urgent healthcare utilization
• Patient needs frequent or maintenance OCS
• Occupational asthma is suspected
• Food allergy or anaphylaxis, as this increases the risk of death
• Symptoms are suggestive of infective or cardiac cause
• Symptoms are suggestive of complications such as bronchiectasis
• Presence of multiple comorbidities
Are the symptoms due to asthma?
Perform a careful history and physical examination to identify whether symptoms are typical of asthma, or are more likely due to an alternative diagnosis or comorbidity. Investigate according to clinical suspicion.
• Dyspnea: COPD, obesity, cardiac disease, deconditioning
• Cough: inducible laryngeal obstruction (also called vocal cord dysfunction, VCD), upper airway cough syndrome
(also called post-nasal drip), gastro-esophageal reflux disease (GERD), bronchiectasis, ACE inhibitors
• Wheeze: obesity, COPD, tracheobronchomalacia, VCD
How can the diagnosis of asthma be confirmed?
Confirmation of the diagnosis is important, because in 12–50% of people assumed to have severe asthma, asthma is not found to be the correct diagnosis.487 Perform spirometry, before and after bronchodilator, to assess baseline lung function and seek objective evidence of variable expiratory airflow limitation. If initial reversibility testing is negative (<200mL or <12% increase in FEV1), consider repeating when symptomatic. Check full flow-volume curve to assess for upper airway obstruction. If spirometry is normal or is not available, provide the patient with a peak flow diary for assessing variability; consider bronchial provocation testing if patient is able to withhold bronchodilators (short-acting beta2-agonist (SABA) for at least 6 hours, LABA for up to 2 days depending on duration of action)488. Strategies for confirming the diagnosis of asthma in patients already taking controller treatment are shown in Box 1-4 (p.27).
Airflow limitation may be persistent in patients with long-standing asthma, due to remodeling of the airway walls, or limited lung development in childhood. It is important to document lung function when the diagnosis of asthma is first made. Specialist advice should be obtained if the history is suggestive of asthma but the diagnosis cannot be confirmed by spirometry.
2. LOOK FOR FACTORS CONTRIBUTING TO SYMPTOMS AND EXACERBATIONS
Systematically consider factors that may be contributing to uncontrolled symptoms or exacerbations, or poor quality of life, and that can be treated. The most important modifiable factors include:
• Incorrect inhaler technique (seen in up to 80% patients): ask the patient to show you how they use their inhaler; compare with a checklist or video
• Suboptimal adherence (up to 75% asthma patients): ask empathically about frequency of use (e.g. ‘Many patients don’t use their inhaler as prescribed. In the last 4 weeks, how many days a week have you been taking
 3. Treating to control symptoms and minimize future risk 101
COPYRIGHTED MATERIAL- DO NOT COPY OR DISTRIBUTE

it – not at all, 1 day a week, 2, 3 or more?’ or, ‘Do you find it easier to remember your inhaler in the morning or the evening?’ (see Box 3-13, p.81). Ask about barriers to medication use, including cost, and concerns about necessity or side-effects. Check dates on inhalers and view dispensing data, if available.
• Comorbidities: review history and examination for comorbidities that can contribute to respiratory symptoms, exacerbations, or poor quality of life. These include anxiety and depression, obesity, deconditioning, chronic rhinosinusitis, inducible laryngeal obstruction (often referred to as VCD), GERD, COPD, obstructive sleep apnea, bronchiectasis, cardiac disease, and kyphosis due to osteoporosis. Investigate according to clinical suspicion.
• Modifiable risk factors and triggers: identify factors that increase the risk of exacerbations, e.g. smoking, environmental tobacco exposure, other environmental exposures at home or work including allergens (if sensitized), indoor and outdoor air pollution, molds and noxious chemicals, and medications such as beta- blockers or non-steroid anti-inflammatory drugs (NSAIDs). For allergens, check for sensitization using skin prick testing or specific IgE.
• Regular or over-use of SABAs: this causes beta-receptor down-regulation and reduction in response,489 leading in turn to greater use. Overuse may also be habitual. Dispensing of ≥3 SABA canisters per year (average 1.5 puffs per day, or more) is associated with increased risk of emergency department visit or hospitalization independent of severity,490 and dispensing of ≥12 canisters per year (one a month) increases the risk of death.84 Risks are higher with nebulized SABA.
• Anxiety, depression and social and economic problems: these are very common in asthma, particularly in difficult asthma483 and contribute to symptoms, impaired quality of life, and poor adherence.
• Medication side-effects: systemic effects, particularly with frequent or continuous OCS, or long-term high dose ICS may contribute to poor quality of life and increase the likelihood of poor adherence. Local side-effects of dysphonia or thrush may occur with high dose or potent ICS especially if inhaler technique is poor. Consider drug interactions including risk of adrenal suppression with use of P450 inhibitors such as itraconazole.
3. REVIEW AND OPTIMIZE MANAGEMENT
Review and optimize treatment for asthma, and for comorbidities and risk factors identified in Section 2. For more details, see Chapter 3D, p.85.
  • •
•
•
• •
Provide asthma self-management education, and confirm that patient has (and knows how to use) a personalized written or electronic asthma action plan. Refer to an asthma educator if available.
Optimize inhaled controller medications: confirm that the inhaler is suitable for the patient; check and correct inhaler technique with a physical demonstration and teach-back method, check inhaler technique again at each visit.491 Address suboptimal adherence, both intentional and unintentional.387 For patients with a history of exacerbations, switch to ICS-formoterol maintenance and reliever regimen if available, to reduce the risk of exacerbations.181
Treat comorbidities and modifiable risk factors identified in Section 2 of the decision tree, where there is evidence for benefit; however, there is no evidence to support routine treatment of asymptomatic GERD (see p.86). Avoid medications that make asthma worse (beta-blockers including eye-drops; aspirin and other NSAIDs in patients with aspirin-exacerbated respiratory disease, p.92). Refer for management of mental health problems if relevant.
Consider non-pharmacologic add-on therapy, e.g. smoking cessation, physical exercise, healthy diet, weight loss, mucus clearance strategies, influenza vaccination, breathing exercises, allergen avoidance, if feasible, for patients who are sensitized and exposed. For details see Box 3-9, p.70.
Consider trial of non-biologic medication added to medium/high dose ICS, e.g. LABA, tiotropium, leukotriene modifier if not already tried
Consider trial of high dose ICS, if not currently used.
   102
3. Treating to control symptoms and minimize future risk
COPYRIGHTED MATERIAL- DO NOT COPY OR DISTRIBUTE

4. REVIEW RESPONSE AFTER 3–6 MONTHS
Schedule a review visit to assess the response to the above interventions. Timing of the review visit depends on clinical urgency and what changes to treatment have been made.
When assessing the response to treatment, specifically review:
• Symptom control (symptom frequency, SABA reliever use, night waking due to asthma, activity limitation)
• Exacerbations since previous visit, and how they were managed
• Medication side-effects
• Inhaler technique and adherence
• Lung function
• Patient satisfaction and concerns
Is asthma still uncontrolled, despite optimized therapy?
YES: if asthma is still uncontrolled, the diagnosis of severe asthma has been confirmed. If not done by now, refer the patient to a specialist or severe asthma clinic if possible.
NO: if asthma is now well-controlled, consider stepping down treatment. Start by decreasing/ceasing OCS first (if used), then remove other add-on therapy, then decrease ICS dose (do not stop ICS). See Box 3-7 (p.66) for how to gradually down-titrate treatment intensity.
Does asthma become uncontrolled when treatment is stepped down?
YES: if asthma symptoms become uncontrolled or an exacerbation occurs when high dose treatment is stepped down, the diagnosis of severe asthma has been confirmed. Restore the patient's previous dose to regain good asthma control, and refer to a specialist or severe asthma clinic if possible, if not done already.
NO: if symptoms and exacerbations remain well-controlled despite treatment being stepped down, the patient does not have severe asthma. Continue optimizing management.
ASSESS AND TREAT SEVERE ASTHMA PHENOTYPES
5. ASSESS THE SEVERE ASTHMA PHENOTYPE AND OTHER CONTRIBUTORS
Further assessment and management should be by a specialist, preferably in a multidisciplinary severe asthma clinic if available. The team may include a certified asthma educator and health professionals from fields such as speech pathology, ENT, social work and mental health.
Assessment includes:
• Assessment of the patient’s inflammatory phenotype: Type 2 or non-Type 2?
• More detailed assessment of comorbidities and differential diagnoses
• Need for social/psychological support483
• Invite patient to enroll in a registry (if available) or clinical trial (if appropriate)
What is Type 2 inflammation?
Type 2 inflammation is found in ~50% of people with severe asthma. It is characterized by cytokines such as interleukin (IL)-4, IL-5 and IL-13, which are often produced by the adaptive immune system on recognition of allergens. It may also be activated by viruses, bacteria and irritants that stimulate the innate immune system via production of IL-33, IL-25 and thymic stromal lymphopoietin (TSLP) by epithelial cells. Type 2 inflammation is often characterized by eosinophilia or increased FeNO, and may be accompanied by atopy, whereas non- Type 2 inflammation is often characterized by increased neutrophils.492 In many patients with asthma, Type 2 inflammation rapidly improves when ICS are taken regularly and correctly; this is classified as mild or moderate asthma. In severe asthma, Type 2 inflammation may be
 3. Treating to control symptoms and minimize future risk 103
COPYRIGHTED MATERIAL- DO NOT COPY OR DISTRIBUTE

relatively refractory to high dose ICS. It may respond to OCS but their serious adverse effects263 mean that alternative treatments should be sought.
Could the patient have refractory or underlying Type 2 inflammation?
The possibility of refractory Type 2 inflammation should be considered if any of the following are found while the patient is taking high dose ICS or daily OCS:
• Blood eosinophils ≥150/μl, and/or
• FeNO ≥20 ppb, and/or
• Sputum eosinophils ≥2%, and/or
• Asthma is clinically allergen-driven
Patients requiring maintenance OCS may also have underlying Type 2 inflammation. However, biomarkers of Type 2 inflammation (blood eosinophils, sputum eosinophils and FeNO) are often suppressed by OCS. If possible, therefore, these tests should be performed before starting OCS (a short course, or maintenance treatment), or on the lowest possible OCS dose.
The above criteria are suggested for initial assessment; those for blood eosinophils and FeNO are based on lowest levels associated with response to some biologics. They are not the criteria for eligibility for Type 2-targeted biologic therapy, which may differ - see section 6b and local criteria. Consider repeating blood eosinophils and FeNO up to 3 times (e.g. when asthma worsens, before giving OCS), before assuming asthma is non-Type 2.
Why is the inflammatory phenotype assessed on high dose ICS?
• Most RCT evidence about Type 2 targeted biologics is in such patients.
• Currently, the high cost of biologic therapies generally precludes their widespread clinical use in patients whose
symptoms or exacerbations and Type 2 biomarkers are found to respond to ICS when it is taken correctly.
• Modifiable ICS treatment problems such as poor adherence and incorrect inhaler technique are common causes of uncontrolled Type 2 inflammation.
What other tests may be considered at the specialist level?
Additional investigations may be appropriate for identifying less-common comorbidities and differential diagnoses contributing to symptoms and/or exacerbations. Tests should be based on clinical suspicion, and may include:
• Blood tests: CBC, CRP, IgG, IgA, IgM, IgE, fungal precipitins including Aspergillus
• Allergy testing for clinically relevant allergens: skin prick test or specific IgE, if not already done
• Other pulmonary investigations: DLCO; CXR or high resolution chest CT
• Other directed testing, e.g. ANCA, CT sinuses, BNP, echocardiogram
• Testing for parasitic infections. Consider this if Type 2 targeted biologic therapy is considered; this is because parasitic infection may be the cause of the blood eosinophilia, and because Type 2 targeted treatment in a patient with untreated parasitic infection could potentially lead to disseminated disease
Consider need for social/psychological support
Refer patients to support services, where available, to help them deal with the emotional, social and financial burden of asthma and its treatment, including during and after severe exacerbations.483 Consider the need for psychological or psychiatric referral, including for patients with anxiety and/or depression.
Involve multidisciplinary team care (if available)
Multidisciplinary assessment and treatment of patients with severe asthma increases the identification of comorbidities, and improves outcomes.493
 104 3. Treating to control symptoms and minimize future risk
COPYRIGHTED MATERIAL- DO NOT COPY OR DISTRIBUTE

Invite patient to enroll in a registry (if available) or clinical trial (if appropriate)
Systematic collection of data will help in understanding the mechanisms and burden of severe asthma. There is a need for pragmatic clinical trials in severe asthma, including studies comparing two or more active treatments. Participants in randomized controlled trials designed for regulatory purposes may not necessarily be representative of patients seen in clinical practice. For example, a registry study found that over 80% of patients with severe asthma would have been excluded from recent studies evaluating biologic therapy.246
6A. IF THERE IS NO EVIDENCE OF TYPE 2 INFLAMMATION
If the patient has no evidence of persistent Type 2 inflammation (section 5):
• Review the basics for factors that may be contributing to symptoms or exacerbations: differential diagnosis, inhaler technique, adherence, comorbidities, medication side-effects (Section 2).
• Recommend avoidance of relevant exposures (tobacco smoke, pollution, allergens if sensitized and there is evidence of benefit from withdrawal, irritants, infections). Ask about exposures at home and at work.
• Consider additional diagnostic investigations (if available and not already done): sputum induction to confirm inflammatory phenotype, high resolution chest CT, bronchoscopy to exclude unusual comorbidities or alternative diagnoses such as tracheobronchomalacia or sub-glottic stenosis; functional laryngoscopy for inducible laryngeal obstruction.
• Consider a trial of non-biologic add-on treatment if not already tried, e.g. tiotropium, leukotriene modifier, low- dose macrolide,248,249 but consider potential for antibiotic resistance. Consider add-on low dose OCS, but implement strategies such as alternate-day treatment to minimize side-effects. Stop ineffective add-on therapies.
• Consider bronchial thermoplasty, with registry enrollment. However, the evidence for efficacy and long-term safety is limited.115,298
No biologic options are currently available for non-Type 2 severe asthma.
6a Non-biologic options if there IS evidence of Type 2 inflammation
For patients with elevated Type 2 biomarkers despite high dose ICS (see section 5), consider non-biologic options first, given the current high cost of biologic therapy:
• Assess adherence objectively by monitoring of prescribing or dispensing records, blood prednisone levels,494 or electronic inhaler monitoring.374 In one study, suppression of high FeNO after 5 days of directly-observed therapy was an indicator of past poor adherence.495
• Consider clinical Type 2 phenotypes for which specific add-on treatment is available (see Chapter 3D, p.85). For example, for aspirin-exacerbated respiratory disease (AERD), consider add-on leukotriene modifier and possibly aspirin desensitization (p.92). For allergic bronchopulmonary aspergillosis (ABPA), consider add-on OCS ± anti-fungal agent (p.93). For chronic rhinosinusitis and/or nasal polyposis, consider intensive intranasal corticosteroids; surgical advice may be needed (p.87). For patients with atopic dermatitis, topical steroidal or non-steroidal therapy may be helpful.
• Consider increasing the ICS dose for 3-6 months, and review again. 6B CONSIDER ADD-ON BIOLOGIC TYPE 2 TARGETED TREATMENTS
If available and affordable, consider an add-on Type 2 targeted biologic for patients with exacerbations or poor symptom control despite taking at least high dose ICS-LABA, and who have allergic or eosinophilic biomarkers or need maintenance OCS. Where relevant, test for parasitic infection, and treat if present, before commencing Type 2 targeted treatment (see section 5).
Always check local criteria for eligibility and funding.
    3. Treating to control symptoms and minimize future risk 105
COPYRIGHTED MATERIAL- DO NOT COPY OR DISTRIBUTE

Consider whether to start first with anti-IgE, anti-IL5/5R or anti-IL4R. When choosing between available therapies, consider the following:
• Does the patient satisfy local payer eligibility criteria?
• Predictors of asthma response (see below)
• Cost
• Dosing frequency
• Delivery route (IV or SC; potential for self-administration)
• Patient preference
Local payer eligibility criteria for biologic therapy may vary substantially. For any biologic therapy, ensure that the manufacturer’s and/or regulator’s instructions for storage, administration and the duration of monitoring post- administration are followed. Provide the patient with advice about what to do if they experience any adverse effects, including hypersensitivity reactions.
There is an urgent need for head-to-head comparisons of different biologics in patients eligible for more than one biologic.
Add-on anti-IgE for severe allergic asthma
Currently approved: omalizumab for ages ≥6 years, given by SC injection every 2-4 weeks, with dose based on weight and serum IgE. Self- administration may be an option.
Mechanism: binds to Fc part of free IgE, preventing binding of IgE to FcƐR1 receptors, reducing free IgE and down- regulating receptor expression.
Eligibility criteria vary between payers, but usually include:
• Sensitization to inhaled allergen(s) on skin prick testing or specific IgE, and
• Total serum IgE and body weight within local dosing range, and
• More than a specified number of exacerbations within the last year
Benefits: RCTs in severe asthma: 34% decrease in severe exacerbations,496 but no significant difference in symptoms or quality of life.250 In open-label studies in patients with severe allergic asthma and ≥1 severe exacerbation in last 12 months, there was a 50-65% reduction in exacerbation rate,497,498 a significant improvement in quality of life,497 and 40- 50% reduction in OCS dose.497,498
Potential predictors of good asthma response to omalizumab:
• Baseline IgE level does not predict likelihood of response497
• In RCTs: a greater decrease in exacerbations was observed (cf. placebo) if blood eosinophils ≥260/μl499,500 or FeNO ≥20 ppb,499 but in a large observational study, exacerbations were reduced with both low or high blood eosinophils498,501
• Childhood-onset asthma
• Clinical history suggesting allergen-driven symptoms
Adverse effects: injection site reactions; anaphylaxis in ~0.2% patients250 Suggested initial trial: at least 4 months
106 3. Treating to control symptoms and minimize future risk
COPYRIGHTED MATERIAL- DO NOT COPY OR DISTRIBUTE

Add-on anti-IL5 or anti-IL5R for severe eosinophilic asthma
Currently approved: For ages ≥12 years: mepolizumab (anti-IL5), 100mg by SC injection every 4 weeks, and benralizumab (anti-IL5 receptor α), 30mg by SC injection every 4 weeks for 3 doses then every 8 weeks. For ages ≥18 years: reslizumab (anti-IL5), 3mg/kg by IV infusion every 4 weeks. For ages ≥6 years, mepolizumab (anti-IL5), 40mg by SC injection every 4 weeks.
Mechanism: mepolizumab and reslizumab bind circulating IL-5; benralizumab binds to IL-5 receptor alpha subunit leading to apoptosis (cell death) of eosinophils.
Eligibility criteria: these vary by product and between payers, but usually include:
• More than a specified number of severe exacerbations in the last year, and
• Blood eosinophils above specified level (e.g. ≥300/μl). In some cases there is a different eosinophil cutpoint for patients taking OCS.
Outcomes: RCTs in severe asthma patients with exacerbations in the last year, with varying eosinophil criteria: anti-IL5 and anti-IL5R led to ~55% reduction in severe exacerbations, and improved quality of life, lung function and symptom control.256 All reduced blood eosinophils; almost completely with benralizumab.256 In patients taking OCS, median OCS dose was able to be reduced by ~50% with mepolizumab or benralizumab compared with placebo. Mepolizumab may improve nasal polyposis.502 Efficacy data for mepolizumab in children are limited to one very small uncontrolled open label study.257
Potential predictors of good asthma response:
• Higher blood eosinophils (strongly predictive)503
• Higher number of severe exacerbations in previous year (strongly predictive)503
• Adult-onset asthma504
• Nasal polyposis505
• Maintenance OCS at baseline505
Adverse effects: injection site reactions; anaphylaxis is rare; adverse events generally similar between active and placebo groups
Suggested initial trial: at least 4 months
Add-on anti-IL4R for severe eosinophilic/Type 2 asthma or patients requiring maintenance OCS
Currently approved: For ages ≥12 years: dupilumab (anti-IL4 receptor α), 200mg or 300mg by SC injection every 2 weeks for severe eosinophilic/Type 2 asthma; 300mg by SC injection every 2 weeks for OCS-dependent severe asthma or if there is concomitant moderate/severe atopic dermatitis. Self-administration may be an option.
Mechanism: binds to interleukin-4 (IL-4) receptor alpha, blocking both IL-4 and IL-13 signaling
Eligibility criteria: these vary between payers, but usually include:
• More than a specified number of severe exacerbations in the last year, and
• Type 2 biomarkers above a specified level (e.g. blood eosinophils ≥300/μl or FeNO ≥25 ppb); OR
• Requirement for maintenance OCS
Dupilumab is also indicated for treatment of moderate-severe atopic dermatitis506 and may improve nasal polyposis.507
Outcomes: RCTs in uncontrolled (ACQ-5 ≥ 1.5) severe asthma patients with at least one exacerbation in the last year: anti-IL4R led to ~50% reduction in severe exacerbations, and significantly improved quality of life, symptom control and lung function.258,260 In patients with OCS-dependent severe asthma, without minimum requirements of blood eosinophil count or FeNO, treatment with anti-IL4R reduced median OCS dose by 50% versus placebo.508
3. Treating to control symptoms and minimize future risk 107
COPYRIGHTED MATERIAL- DO NOT COPY OR DISTRIBUTE

Potential predictors of good asthma response:
• Higher blood eosinophils (strongly predictive)258
• Higher FeNO258
Adverse effects: injection-site reactions; transient blood eosinophilia
Suggested initial trial: at least 4 months
Review response to an initial trial of add-on Type 2 targeted therapy
• At present, there are no well-defined criteria for a good response, but consider exacerbations, symptom control, lung function, side-effects, treatment intensity (including OCS dose), and patient satisfaction
• If the response is unclear, consider extending the trial to 6–12 months
• If there is no response, stop the biologic therapy, and consider switching to a trial of a different Type 2 targeted
therapy, if available and the patient is eligible;498,509 review response as above
MANAGE AND MONITOR SEVERE ASTHMA TREATMENT
7. REVIEW RESPONSE AND IMPLICATIONS FOR TREATMENT
Review the patient’s response to add-on biologic therapy after 34צ months, and every 3–6 months for ongoing care, including:
• Asthma: symptom control, e.g. Asthma Control Test, Asthma Control Questionnaire; frequency and severity of exacerbations (e.g. were OCS needed), lung function
• Type 2 comorbidities, e.g. nasal polyposis, atopic dermatitis
• Medications: treatment intensity, including dose of OCS, side-effects, affordability
• Patient satisfaction
If the patient has had a good response to Type 2 targeted therapy:
Re-evaluate the need for each asthma medication every 3–6 months, but do not completely stop inhaled therapy. Base the order of reduction or cessation of add-on treatments on the observed benefit when they were started, patient risk factors, medication side-effects, cost, and patient satisfaction.
For oral treatments, consider gradually decreasing or stopping OCS first, because of their significant adverse effects. Tapering may be supported by internet-based monitoring of symptom control and FeNO.510 Monitor patients for risk of adrenal suppression, and provide patient and GP with advice about the need for extra corticosteroid doses during injury, illness or surgery for up to 6 months after cessation of long-term OCS. Continue to assess for presence of osteoporosis, and review need for preventative strategies including bisphosphonates.264
For inhaled treatments, consider reducing the ICS dose after 3–6 months, but do not completely stop inhaled therapy. Current consensus advice is to continue at least medium dose ICS. Patients should be reminded of the importance of continuing their inhaled controller.
For biologic treatments, current consensus advice is that, generally, for a patient with a good response, a trial of withdrawal of the biologic should not be considered until after at least 12 months of treatment, and only if asthma remains well-controlled on medium dose ICS therapy, and (for allergic asthma) there is no further exposure to a previous well-documented allergic trigger. There are few studies of cessation of biologic therapy,511,512 in these studies, symptom control worsened and/or exacerbations recurred for many (but not all) patients after cessation of the biologic.
If the patient has NOT had a good response to any Type 2 targeted therapy:
Review the basics for factors contributing to symptoms, exacerbations and poor quality of life (see Section 2): diagnosis, inhaler technique, adherence, modifiable risk factors and triggers including smoking and other environmental
108 3. Treating to control symptoms and minimize future risk
COPYRIGHTED MATERIAL- DO NOT COPY OR DISTRIBUTE
exposures at home or work, comorbidities including obesity, medication side-effects or drug interactions, socio- economic and mental health issues.
Consider additional investigations (if not already done): high resolution chest CT; induced sputum to confirm inflammatory phenotype, consider referral if available, including for diagnosis of alternative conditions.
Reassess treatment options (if not already done), such as add-on low-dose macrolide,248 but consider potential for antibiotic resistance; consider add-on low-dose maintenance OCS, but implement strategies such as alternate- day therapy and add-on bisphosphonates264 to minimize side-effects, and alert patient to the need for additional corticosteroid therapy during illness or surgery. Consider bronchial thermoplasty (+ registry).
Stop ineffective add-on therapies, but do not completely stop ICS
8. CONTINUE TO COLLABORATIVELY OPTIMIZE PATIENT CARE
Ongoing management of a patient with severe asthma involves a collaboration between the patient, the GP, specialist(s), and other health professionals, to optimize clinical outcomes and patient satisfaction.
Continue to review the patient every 3–6 months including:
• Clinical asthma measures (symptom control; exacerbations; lung function)
• Comorbidities
• The patient's risk factors for exacerbations
• Treatments (check inhaler technique and adherence; review need for add- on treatments; assess side-effects including of OCS; optimize comorbidity management and non-pharmacologic strategies)
• The patient’s social and emotional needs
The optimal frequency and location of review (GP or specialist) will depend on the patient’s asthma control, risk factors and comorbidities, and their confidence in self-management, and may depend on local payer requirements and availability of specialist physicians.
Communicate regularly about:
• Outcome of review visits (as above)
• Patient concerns
• Action plan for worsening asthma or other risks
• Changes to medications (asthma and non-asthma); potential side-effects
• Indications and contact details for expedited review
3. Treating to control symptoms and minimize future risk 109
COPYRIGHTED MATERIAL- DO NOT COPY OR DISTRIBUTE

110 3. Treating to control symptoms and minimize future risk
COPYRIGHTED MATERIAL- DO NOT COPY OR DISTRIBUTE

 SECTION 1. ADULTS, ADOLESCENTS AND CHILDREN 6 YEARS AND OLDER
Chapter 4.
Management of worsening asthma and exacerbations
 COPYRIGHTED MATERIAL- DO NOT COPY OR DISTRIBUTE

KEY POINTS
      Terminology
• Exacerbations represent an acute or sub-acute worsening in symptoms and lung function from the patient’s usual status, or in some cases, a patient may present for the first time during an exacerbation.
• The terms ‘episodes’, ‘attacks’ and ‘acute severe asthma’ are also often used, but they have variable meanings. The term ‘flare-up’ is preferable for use in discussions with most patients.
• Patients who are at increased risk of asthma-related death should be identified, and flagged for more frequent review.
Written asthma action plans
• All patients should be provided with a written asthma action plan appropriate for their level of asthma control and health literacy, so they know how to recognize and respond to worsening asthma.
• On the action plan, state when and how to change reliever and controller medications, use oral corticosteroids, and access medical care if symptoms fail to respond to treatment.
• Advise patients who have a history of rapid deterioration to go to an acute care facility or see their doctor immediately their asthma starts to worsen.
• Base the action plan on changes in symptoms or (only in adults) peak expiratory flow. Management of exacerbations in a primary care or acute care facility
• Assess exacerbation severity from the degree of dyspnea, respiratory rate, pulse rate, oxygen saturation and lung function, while starting short-acting beta2-agonist (SABA) and oxygen therapy.
• Arrange immediate transfer to an acute care facility if there are signs of severe exacerbation, or to intensive care if the patient is drowsy, confused, or has a silent chest. During transfer, give inhaled SABA and ipratropium bromide, controlled oxygen and systemic corticosteroids.
• Start treatment with repeated administration of SABA (in most patients, by pressurized metered dose inhaler and spacer), early introduction of oral corticosteroids, and controlled flow oxygen if available. Review response of symptoms, oxygen saturation and lung function after 1 hour. Give ipratropium bromide only for severe exacerbations. Consider intravenous magnesium sulfate for patients with severe exacerbations not responding to initial treatment.
• Do not routinely request a chest X-ray, and do not routinely prescribe antibiotics for asthma exacerbations.
• Decide about hospitalization based on the patient’s clinical status, lung function, response to treatment, recent and
past history of exacerbations, and ability to manage at home.
Discharge management
• Arrange ongoing treatment before the patient goes home. This should include starting inhaled corticosteroid (ICS)- containing controller treatment or stepping up the dose of existing controller treatment for 2–4 weeks, and reducing reliever medication to as-needed use.
• Arrange early follow-up after any exacerbation, regardless of where it was managed.
o Review the patient’s symptom control and risk factors for further exacerbations.
o For most patients, prescribe regular controller therapy to reduce the risk of further exacerbations. Continue
increased controller doses for 2–4 weeks.
• Check inhaler technique and adherence.
   For management of asthma exacerbations in children 5 years and younger, see Chapter 6, p.155.
 112 4. Management of worsening asthma and exacerbations
COPYRIGHTED MATERIAL- DO NOT COPY OR DISTRIBUTE

OVERVIEW
Definition of asthma exacerbations
Exacerbations of asthma are episodes characterized by a progressive increase in symptoms of shortness of breath, cough, wheezing or chest tightness and progressive decrease in lung function, i.e. they represent a change from the patient’s usual status that is sufficient to require a change in treatment.17 Exacerbations may occur in patients with a pre- existing diagnosis of asthma or, occasionally, as the first presentation of asthma.
What triggers asthma exacerbations?
Exacerbations usually occur in response to exposure to an external agent (e.g. viral upper respiratory tract infection, pollen or pollution) and/or poor adherence with controller medication; however, a subset of patients present more acutely and without exposure to known risk factors.513,514 Severe exacerbations can occur in patients with mild or well- controlled asthma symptoms.11,188 Box 2-2B (p.35) lists factors that increase a patient’s risk of exacerbations, independent of their level of symptom control.
Common exacerbation triggers include:
• Viral respiratory infections515
• Allergen exposure e.g. grass pollen,516 soy bean dust,517 fungal spores
• Food allergy90
• Outdoor air pollution95,513
• Seasonal changes and/or returning to school in fall (autumn)518
• Poor adherence with ICS519
• Epidemics of severe asthma exacerbations may occur suddenly, putting high pressure on local health system
responses. Such epidemics have been reported in association with springtime thunderstorms and either rye grass pollen or fungal spores,520 and with environmental exposure to soy bean dust.517
Identifying patients at risk of asthma-related death
In addition to factors known to increase the risk of asthma exacerbations (Box 2-2, p.35), some features are specifically associated with an increase in the risk of asthma-related death (Box 4-1). The presence of one or more of these risk factors should be quickly identifiable in the clinical notes, and these patients should be encouraged to seek urgent medical care early in the course of an exacerbation.
Box 4-1. Factors that increase the risk of asthma-related death
         • Ahistoryofnear-fatalasthmarequiringintubationandmechanicalventilation521
• Hospitalization521 or emergency care visit for asthma in the past year
• Currentlyusingorhavingrecentlystoppedusingoralcorticosteroids(amarkerofeventseverity)521
• Notcurrentlyusinginhaledcorticosteroids85,521
• Over-useofSABAs,especiallyuseofmorethanonecanisterofsalbutamol(orequivalent)monthly102,522
• Ahistoryofpsychiatricdiseaseorpsychosocialproblems,96
• Pooradherencewithasthmamedicationsand/orpooradherencewith(orlackof)awrittenasthmaactionplan96 • Foodallergyinapatientwithasthma425,523
 4. Management of worsening asthma and exacerbations 113
COPYRIGHTED MATERIAL- DO NOT COPY OR DISTRIBUTE

Terminology about exacerbations
The academic term ‘exacerbation’ is commonly used in scientific and clinical literature, although hospital-based studies more often refer to ‘acute severe asthma’. However, the term ‘exacerbation’ is not suitable for use in clinical practice, as it is difficult for many patients to pronounce and remember.524,525 The term ‘flare-up’ is simpler, and conveys the sense that asthma is present even when symptoms are absent. The term ‘attack’ is used by many patients and health care providers but with widely varying meanings, and it may not be perceived as including gradual worsening.524,525 In pediatric literature, the term ‘episode’ is commonly used, but understanding of this term by parent/carers is not known.
DIAGNOSIS OF EXACERBATIONS
Exacerbations represent a change in symptoms and lung function from the patient’s usual status.17 The decrease in expiratory airflow can be quantified by lung function measurements such as peak expiratory flow (PEF) or forced expiratory volume in 1 second (FEV1),526 compared with the patient’s previous lung function or predicted values. In the acute setting, these measurements are more reliable indicators of the severity of the exacerbation than symptoms. The frequency of symptoms may, however, be a more sensitive measure of the onset of an exacerbation than PEF.527
A minority of patients perceive airflow limitation poorly and can experience a significant decline in lung function without a change in symptoms.126,127,135 This especially affects patients with a history of near-fatal asthma and also appears to be more common in males.
Severe exacerbations are potentially life threatening and their treatment requires careful assessment and close monitoring. Patients with severe exacerbations should be advised to see their health care provider promptly or, depending on the organization of local health services, to proceed to the nearest facility that provides emergency access for patients with acute asthma.
SELF-MANAGEMENT OF EXACERBATIONS WITH A WRITTEN ASTHMA ACTION PLAN
All patients with asthma should be provided with guided self-management education as described in Chapter 3 (p.79), including monitoring of symptoms and/or lung function, a written asthma action plan, and regular review by a health professional.399 (For children 5 years and younger, see Chapter 6, p.139) A sample written asthma action plan template is included in the GINA toolbox, available from the GINA website at www.ginasthma.org/gina-implementation-guide/.
Treatment options for written asthma action plans
A written asthma action plan helps patients to recognize and respond appropriately to worsening asthma. It should include specific instructions for the patient about changes to reliever and controller medications, how to use oral corticosteroids (OCS) if needed (Box 4-2) and when and how to access medical care.
The criteria for initiating an increase in controller medication will vary from patient to patient. For patients taking maintenance-only ICS-containing treatment, this should generally be increased when there is a clinically important change from the patient’s usual level of asthma control, for example, if asthma symptoms are interfering with normal activities, or PEF has fallen by >20% for more than 2 days.404
Inhaled reliever medication
For patients with mild asthma prescribed as-needed combination low dose ICS-formoterol (see Box 3-5A, p.54), increasing the as-needed doses of ICS-formoterol when asthma worsens reduces the risk of severe exacerbations requiring OCS by two-thirds compared with SABA-only treatment,177 and is non-inferior for progression to severe exacerbation compared with daily ICS plus as-needed SABA. 177,180 Based on product information, the maximum recommended dose of ICS-formoterol in a single day is a total of 48mcg formoterol for beclometasone-formoterol, and 72mcg formoterol for budesonide-formoterol.
For patients prescribed an inhaled short-acting beta2-agonist (SABA) bronchodilator as their reliever, repeated SABA dosing provides temporary relief until the cause of the worsening symptoms passes or increased controller treatment has had time to take effect. However, use of SABA reliever is less effective in preventing progression to severe
    114 4. Management of worsening asthma and exacerbations
COPYRIGHTED MATERIAL- DO NOT COPY OR DISTRIBUTE

exacerbation requiring OCS than use of low dose ICS-formoterol reliever, either with181 or without177,180 daily maintenance controller (see Chapter 3).
The need for repeated doses of SABA over more than 1–2 days signals the need to review, and possibly increase, controller treatment if this has not already been done. This is particularly important if there has been a lack of response to increased use of beta2-agonist therapy.
Combination low dose ICS (budesonide or beclometasone) with formoterol maintenance and reliever regimen
The combination of rapid-onset LABA (formoterol) and low dose ICS (budesonide or beclometasone) in a single inhaler as both the controller and the reliever medication is effective in improving asthma symptom control,159 and it reduces exacerbations requiring OCS, and hospitalizations181,219-222 compared with the same or higher dose of controller with as- needed SABA reliever (Evidence A). The recommended maximum total dose of formoterol in 24 hours with this regimen is 72 mcg. The benefit of this regimen in preventing exacerbations appears to be due to intervention at a very early stage of worsening asthma.528,529 This regimen was also effective in reducing exacerbations in children aged 4–11 years,234 (Evidence B), but it is not approved for this age group in many countries. This approach should not be attempted with other combination ICS-LABA controller therapies with a slower-onset LABA, or that lack evidence of efficacy and safety with a maintenance and reliever regimen.
Other ICS and ICS-LABA maintenance controller regimens
In a systematic review of self-management studies, action plans in which the ICS dose was at least doubled were associated with improved asthma outcomes and reduced health care utilization404 (Evidence A). In placebo-controlled trials, temporarily doubling the dose of ICS was not effective530 (Evidence A); however, the delay before increasing the ICS dose (mean 5–7 days531,532) may have contributed. Some studies in adults533 and young children534 have reported that higher ICS doses might help prevent worsening asthma progressing to a severe exacerbation. In a randomized controlled trial in primary care with patients aged ≥16 years, those who quadrupled their ICS dose (to average of 2000mcg/day BDP equivalent) after their PEF fell were significantly less likely to require OCS.535 In an open-label primary care randomized controlled trial of adult and adolescent patients using ICS with or without LABA, early quadrupling of ICS dose (to average 3200mcg/day BDP equivalent) was associated with a modest reduction in prescribing of OCS.536 However, a double-blind placebo-controlled study in children 5-11 years with high adherence to low dose ICS found no difference in the rate of severe exacerbations requiring OCS if maintenance ICS was quintupled (to 1600mcg BDP equivalent) versus continuing maintenance low-dose therapy.537 Given the shape of the ICS dose- response curve, the effect of increasing maintenance ICS when asthma worsens may be greater when background adherence is lower. In adult patients with an acute deterioration, high dose ICS for 7–14 days (500–1600mcg BDP-HFA equivalent) had an equivalent benefit to a short course of OCS533 (Evidence A).
For adults taking combination ICS-LABA as a maintenance controller medication, the ICS dose may be increased by adding a separate ICS inhaler533,536 (Evidence D). More research is needed to standardize this strategy.
Leukotriene receptor antagonists
For patients using a leukotriene receptor antagonist (LTRA) as their controller, there are no specific studies about how to manage worsening asthma. Clinician judgment should be used (Evidence D).
Oral corticosteroids
For most patients, the written asthma action plan should provide instructions for when and how to commence OCS. Typically, a short course of OCS is used (e.g. 40–50 mg/day usually for 5–7 days,533 Evidence B) for patients who:
• Fail to respond to an increase in reliever and controller medication for 2–3 days
• Deteriorate rapidly or who have a PEF or FEV1 <60% of their personal best or predicted value
• Have a history of sudden severe exacerbations.
For children 6–11 years, the recommended dose of OCS is 1–2 mg/kg/day to a maximum of 40 mg/day (Evidence B), usually for 3–5 days. Patients should be advised about common side-effects, including sleep disturbance, increased appetite, reflux, and mood changes.538 Patients should contact their doctor if they start taking OCS (Evidence D).
4. Management of worsening asthma and exacerbations 115
COPYRIGHTED MATERIAL- DO NOT COPY OR DISTRIBUTE

Reviewing response
Patients should see their doctor immediately or present to an acute care unit if their asthma continues to deteriorate despite following their written asthma action plan, or if their asthma suddenly worsens.
Follow up after a self-managed exacerbation
After a self-managed exacerbation, patients should see their primary care health care provider for a semi-urgent review (e.g. within 1–2 weeks, ideally before ceasing oral corticosteroids if prescribed), for assessment of symptom control and additional risk factors for exacerbations (Box 2-2, p.35), and to identify the potential cause of the exacerbation.
This visit provides an opportunity for additional asthma education by a trained asthma educator or trained lay health care worker.
The written asthma action plan should be reviewed to see if it met the patient’s needs. Maintenance controller treatment can generally be resumed at previous levels 2–4 weeks after the exacerbation (Evidence D), unless the history suggests that the exacerbation occurred on a background of long-term poorly controlled asthma. In this situation, provided inhaler technique and adherence have been checked, a step up in treatment is indicated (Box 3-5, p.54).
Adult and adolescent patients with more than 1–2 exacerbations per year despite Step 4-5 therapy should be referred to a specialist center for assessment (see decision tree in Chapter 3E, p.94).
   116 4. Management of worsening asthma and exacerbations
COPYRIGHTED MATERIAL- DO NOT COPY OR DISTRIBUTE

Box 4-2. Self-management of worsening asthma in adults and adolescents with a written asthma action plan
               Medication Short-term change (1–2 weeks) for worsening asthma
Evidence level
    Increase usual reliever: Low dose ICS-formoterol †
        Increase frequency of as-needed ICS-formoterol †
        A
   Short-acting beta2-agonist (SABA)
     Increase frequency of SABA use For pMDI, add spacer
  A A
      Increase usual controller:
Maintenance and reliever ICS-formoterol †
    Continue maintenance ICS-formoterol and increase reliever ICS--formoterol as needed †
    A
   Maintenance ICS
with SABA as reliever
    In adults and adolescents, quadruple ICS dose. In children with high adherence, 5x increase in ICS dose is not effective
  B
     Maintenance ICS-formoterol with SABA as reliever †
   Quadruple maintenance ICS-formoterol †
   B
     Maintenance ICS plus other LABA with SABA as reliever
   Step up to higher dose formulation of ICS plus other LABA
In adults, consider adding a separate ICS inhaler to quadruple ICS
dose
   B D
     Add oral corticosteroids (OCS) and contact doctor; review before ceasing
 OCS (prednisone or prednisolone)
Add OCS for severe exacerbations (e.g. PEF or FEV1 <60% personal best or predicted), or patient not responding to treatment over 48 hours. Once started, morning dosing is preferable.
Adults: prednisolone 40-50mg/day, usually for 5–7 days. Children 6--11 years: 1–2 mg/kg/day (maximum 40 mg) usually for 3–5 days.
Tapering is not needed if OCS are prescribed for <2 weeks
            A
D B
        BDP: beclometasone dipropionate; FEV1: forced expiratory volume in 1 second; ICS: inhaled corticosteroid;
PEF: peak expiratory flow; SABA: short-acting beta2-agonist. Options in each section are listed in order of evidence.
* or equivalent dose of prednisone.
† ICS-formoterol as-needed for relief of symptoms in mild asthma, or as part of maintenance and reliever regimen with low dose budesonide or beclometasone with formoterol. Based on product information, the maximum recommended dose of ICS- formoterol in a single day is a total of 48mcg formoterol for beclometasone-formoterol, and 72mcg formoterol for budesonide- formoterol.
4. Management of worsening asthma and exacerbations 117
COPYRIGHTED MATERIAL- DO NOT COPY OR DISTRIBUTE

MANAGEMENT OF ASTHMA EXACERBATIONS IN PRIMARY CARE Assessing exacerbation severity
A brief focused history and relevant physical examination should be conducted concurrently with the prompt initiation of therapy, and findings documented in the notes. If the patient shows signs of a severe or life-threatening exacerbation, treatment with SABA, controlled oxygen and systemic corticosteroids should be initiated while arranging for the patient’s urgent transfer to an acute care facility where monitoring and expertise are more readily available. Milder exacerbations can usually be treated in a primary care setting, depending on resources and expertise.
History
The history should include:
• Timing of onset and cause (if known) of the present exacerbation
• Severity of asthma symptoms, including any limiting exercise or disturbing sleep
• Any symptoms of anaphylaxis
• Any risk factors for asthma-related death (Box 4-1, p.113)
• All current reliever and controller medications, including doses and devices prescribed, adherence pattern, any
recent dose changes, and response to current therapy.
Physical examination
The physical examination should assess:
• Signs of exacerbation severity (Box 4-3, p.119) and vital signs (e.g. level of consciousness, temperature, pulse rate, respiratory rate, blood pressure, ability to complete sentences, use of accessory muscles, wheeze).
• Complicating factors (e.g. anaphylaxis, pneumonia, pneumothorax)
• Signs of alternative conditions that could explain acute breathlessness (e.g. cardiac failure, inducible laryngeal
obstruction, inhaled foreign body or pulmonary embolism).
Objective measurements
• Pulse oximetry. Saturation levels <90% in children or adults signal the need for aggressive therapy.
• PEF in patients older than 5 years (Box 4-3, p.119)
Treating exacerbations in primary care
The main initial therapies include repetitive administration of short-acting inhaled bronchodilators, early introduction of systemic corticosteroids, and controlled flow oxygen supplementation.526 The aim is to rapidly relieve airflow obstruction and hypoxemia, address the underlying inflammatory pathophysiology, and prevent relapse.
Inhaled short-acting beta2-agonists
For mild to moderate exacerbations, repeated administration of inhaled SABA (up to 4–10 puffs every 20 minutes for the first hour) is an effective and efficient way to achieve rapid reversal of airflow limitation539 (Evidence A). After the first hour, the dose of SABA required varies from 4–10 puffs every 3–4 hours up to 6–10 puffs every 1–2 hours, or more often. No additional SABA is needed if there is a good response to initial treatment (e.g. PEF >60–80% of predicted or personal best for 3–4 hours).
Delivery of SABA via a pMDI and spacer or a DPI leads to a similar improvement in lung function as delivery via nebulizer539,540 (Evidence A); however, patients with acute severe asthma were not included in these studies. The most cost-effective route of delivery is pMDI and spacer,541 provided the patient can use this device. Because of static charge, some spacers require pre-washing with detergent before use. The manufacturer’s advice should be followed.
   118 4. Management of worsening asthma and exacerbations
COPYRIGHTED MATERIAL- DO NOT COPY OR DISTRIBUTE

Box 4-3. Management of asthma exacerbations in primary care (adults, adolescents, children 6–11 years)
O2: oxygen; PEF: peak expiratory flow; SABA: short-acting beta2-agonist (doses are for salbutamol).
4. Management of worsening asthma and exacerbations 119
 COPYRIGHTED MATERIAL- DO NOT COPY OR DISTRIBUTE

Controlled oxygen therapy (if available)
Oxygen therapy should be titrated against pulse oximetry (if available) to maintain oxygen saturation at 93–95% (94– 98% for children 6–11 years). In hospitalized asthma patients, controlled or titrated oxygen therapy is associated with lower mortality and better outcomes than high concentration (100%) oxygen therapy542-545 (Evidence A). Oxygen should not be withheld if oximetry is not available, but the patient should be monitored for deterioration, somnolence or fatigue because of the risk of hypercapnia and respiratory failure.542-545 If supplemental oxygen is administered, oxygen saturation should be maintained no higher than 96% in adults.546
Systemic corticosteroids
OCS should be given promptly, especially if the patient is deteriorating, or had already increased their reliever and controller medications before presenting (Evidence B). The recommended dose for adults is 1 mg prednisolone/kg/day or equivalent up to a maximum of 50 mg/day, and 1–2 mg/kg/day for children 6–11 years up to a maximum of 40 mg/day). OCS should usually be continued for 5–7 days in adults547,548 and 3-5 days in children549 (Evidence B). Patients should be advised about common side-effects, including sleep disturbance, increased appetite, reflux and mood changes.538
Controller medication
Patients already prescribed controller medication should be provided with advice about increasing the dose for the next 2–4 weeks, as summarized in Box 4-2 (p.117). Patients not currently taking controller medication should be commenced on regular ICS-containing therapy, as SABA-only treatment of asthma is no longer recommended. An exacerbation requiring medical care indicates that the patient is at increased risk of future exacerbations (Box 2-2, p.35).
Antibiotics (not recommended)
Evidence does not support routine use of antibiotics in the treatment of acute asthma exacerbations unless there is strong evidence of lung infection (e.g. fever and purulent sputum or radiographic evidence of pneumonia).550
Reviewing response
During treatment, patients should be closely monitored, and treatment titrated according to their response. Patients who present with signs of a severe or life-threatening exacerbation (Box 4-3, p.119), who fail to respond to treatment, or who continue to deteriorate should be transferred immediately to an acute care facility. Patients with little or slow response to SABA treatment should be closely monitored.
For many patients, lung function can be monitored after SABA therapy is initiated. Additional treatment should continue until PEF or FEV1 reaches a plateau or (ideally) returns to the patient’s previous best. A decision can then be made whether to send the patient home or transfer them to an acute care facility.
Follow up
Discharge medications should include as-needed reliever medication, a short course of OCS and regular controller treatment. SABA-only treatment is not recommended. Inhaler technique and adherence should be reviewed before discharge. Patients should be advised to use their reliever inhaler only as-needed, rather than routinely. A follow-up appointment should be arranged for about 2–7 days later, depending on the clinical and social context.
At the review visit the health care provider should assess whether the flare-up has resolved, and whether OCS can be ceased. They should assess the patient’s level of symptom control and risk factors; explore the potential cause of the exacerbation; and review the written asthma action plan (or provide one if the patient does not already have one). Maintenance controller treatment can generally be stepped back to pre-exacerbation levels 2–4 weeks after the exacerbation, unless the exacerbation was preceded by symptoms suggestive of chronically poorly controlled asthma. In this situation, provided inhaler technique and adherence have been checked, a step up in treatment (Box 3-5, p.54) is indicated.
    120 4. Management of worsening asthma and exacerbations
COPYRIGHTED MATERIAL- DO NOT COPY OR DISTRIBUTE

MANAGEMENT OF ASTHMA EXACERBATIONS IN THE EMERGENCY DEPARTMENT
Severe exacerbations of asthma are life-threatening medical emergencies, which are most safely managed in an acute care setting e.g. emergency department (Box 4-4). Management of asthma in the intensive care unit is beyond the scope of this report and readers are referred to a comprehensive review.551
Assessment
History
A brief history and physical examination should be conducted concurrently with the prompt initiation of therapy. Include:
• Time of onset and cause (if known) of the present exacerbation
• Severity of asthma symptoms, including any limiting exercise or disturbing sleep
• Any symptoms of anaphylaxis
• Risk factors for asthma-related death (Box 4-1, p.113)
• All current reliever and controller medications, including doses and devices prescribed, adherence pattern, any
recent dose changes, and response to current therapy.
Physical examination
The physical examination should assess:
• Signs of exacerbation severity (Box 4-4), including vital signs (e.g. level of consciousness, temperature, pulse rate, respiratory rate, blood pressure, ability to complete sentences, use of accessory muscles)
• Complicating factors (e.g. anaphylaxis, pneumonia, atelectasis, pneumothorax or pneumomediastinum)
• Signs of alternative conditions that could explain acute breathlessness (e.g. cardiac failure, inducible laryngeal
obstruction, inhaled foreign body or pulmonary embolism).
Objective assessments
Objective assessments are also needed as the physical examination alone may not indicate the severity of the exacerbation.552,553 However, patients, and not their laboratory values, should be the focus of treatment.
• Measurement of lung function: this is strongly recommended. If possible, and without unduly delaying treatment, PEF or FEV1 should be recorded before treatment is initiated, although spirometry may not be possible in children with acute asthma. Lung function should be monitored at one hour and at intervals until a clear response to treatment has occurred or a plateau is reached.
• Oxygen saturation: this should be closely monitored, preferably by pulse oximetry. This is especially useful in children if they are unable to perform PEF. In children, oxygen saturation is normally >95%, and saturation <92% is a predictor of the need for hospitalization554 (Evidence C). Saturation levels <90% in children or adults signal the need for aggressive therapy. Subject to clinical urgency, saturation should be assessed before oxygen is commenced, or 5 minutes after oxygen is removed or when saturation stabilizes.
• Arterial blood gas measurements are not routinely required:555 They should be considered for patients with PEF or FEV1 <50% predicted,556 or for those who do not respond to initial treatment or are deteriorating. Supplemental controlled oxygen should be continued while blood gases are obtained. During an asthma exacerbation PaCO2 is often below normal (<40 mmHg). Fatigue and somnolence suggest that pCO2 may be increasing and airway intervention may be needed. PaO2<60 mmHg (8 kPa) and normal or increased PaCO2 (especially >45 mmHg, 6 kPa) indicate respiratory failure.
• Chest X-ray (CXR) is not routinely recommended: In adults, CXR should be considered if a complicating or alternative cardiopulmonary process is suspected (especially in older patients), or for patients who are not responding to treatment where a pneumothorax may be difficult to diagnose clinically.557 Similarly, in children, routine CXR is not recommended unless there are physical signs suggestive of pneumothorax, parenchymal disease or an inhaled foreign body. Features associated with positive CXR findings in children include fever, no family history of asthma, and localized lung examination findings.558
 4. Management of worsening asthma and exacerbations 121
COPYRIGHTED MATERIAL- DO NOT COPY OR DISTRIBUTE

Treatment in acute care settings such as the emergency department
The following treatments are usually administered concurrently to achieve rapid improvement.559
Oxygen
To achieve arterial oxygen saturation of 93–95% (94–98% for children 6–11 years), oxygen should be administered by nasal cannulae or mask. In severe exacerbations, controlled low flow oxygen therapy using pulse oximetry to maintain saturation at 93–95% is associated with better physiological outcomes than with high concentration (100%) oxygen therapy542-544 (Evidence B). However, oxygen therapy should not be withheld if pulse oximetry is not available (Evidence D). Once the patient has stabilized, consider weaning them off oxygen using oximetry to guide the need for ongoing oxygen therapy.
Inhaled short-acting beta2-agonists
Inhaled SABA therapy should be administered frequently for patients presenting with acute asthma. The most cost- effective and efficient delivery is by pMDI with a spacer539,541 (Evidence A). Evidence is less robust in severe and near- fatal asthma. Systematic reviews of intermittent versus continuous SABA in acute asthma, which mostly used nebulized SABA, provide conflicting results. Use of nebulizers can disseminate aerosols and potentially contribute to spread of respiratory viral infections.560
Current evidence does not support the routine use of intravenous beta2-agonists in patients with severe asthma exacerbations561 (Evidence A).
Epinephrine (for anaphylaxis)
Intramuscular epinephrine (adrenaline) is indicated in addition to standard therapy for acute asthma associated with anaphylaxis and angioedema. It is not routinely indicated for other asthma exacerbations.
Systemic corticosteroids
Systemic corticosteroids speed resolution of exacerbations and prevent relapse, and in acute care settings should be utilized in all but the mildest exacerbations in adults, adolescents and children 6–11 years.562-564 (Evidence A). Where possible, systemic corticosteroids should be administered to the patient within 1 hour of presentation.563,565 Use of systemic corticosteroids is particularly important in the emergency department if:
• Initial SABA treatment fails to achieve lasting improvement in symptoms
• The exacerbation developed while the patient was taking OCS
• The patient has a history of previous exacerbations requiring OCS
Route of delivery: oral administration is as effective as intravenous. The oral route is preferred because it is quicker, less invasive and less expensive.566,567 For children, a liquid formulation is preferred to tablets. OCS require at least 4 hours to produce a clinical improvement. Intravenous corticosteroids can be administered when patients are too dyspneic to swallow; if the patient is vomiting; or when patients require non-invasive ventilation or intubation. In patients discharged from the emergency department, an intramuscular corticosteroid may be an alternative to a course of OCS for preventing relapse,568 especially if there are concerns about adherence with oral therapy.569 However, current evidence does not demonstrate a benefit of intramuscular over oral corticosteroids.564
Dosage: daily doses of OCS equivalent to 50 mg prednisolone as a single morning dose, or 200 mg hydrocortisone in divided doses, are typically used for adults. For children, an OCS dose of 1–2 mg/kg up to a maximum of 40 mg/day is suggested.570
Duration: 5- and 7-day courses in adults have been found to be as effective as 10- and 14-day courses respectively547,548 (Evidence B), and a 3–5-day course in children is usually considered sufficient for most. A small number of studies examined oral dexamethasone 0.6mg/kg, given once daily for 1-2 days in children and adults; the relapse rate was similar to that with prednisolone for 3-5 days, with a lower risk of vomiting, but there are concerns about metabolic side-effects if dexamethasone is instead continued beyond 2 days.571-573 If there is a failure of
122 4. Management of worsening asthma and exacerbations
COPYRIGHTED MATERIAL- DO NOT COPY OR DISTRIBUTE

Box 4-4. Management of asthma exacerbations in acute care facility, e.g. emergency department
ICS: inhaled corticosteroids; ICU: intensive care unit; IV: intravenous; O2: oxygen; PEF: peak expiratory flow; FEV1: forced expiratory volume in 1 sec
 4. Management of worsening asthma and exacerbations 123
COPYRIGHTED MATERIAL- DO NOT COPY OR DISTRIBUTE

resolution, or relapse of symptoms, consideration should be given to switching to prednisolone. Evidence from studies in which all patients were taking maintenance ICS after discharge suggests that there is no benefit in tapering the dose of OCS, either in the short term574 or over several weeks575 (Evidence B).
Inhaled corticosteroids
Within the emergency department: high dose ICS given within the first hour after presentation reduces the need for hospitalization in patients not receiving systemic corticosteroids565 (Evidence A). When given in addition to systemic corticosteroids, evidence is conflicting565 (Evidence B). Overall, ICS are well tolerated; however, cost is a significant factor, and the agent, dose and duration of treatment with ICS in the management of asthma in the emergency department remain unclear.
On discharge home: patients should be prescribed regular ongoing ICS-containing treatment since the occurrence of a severe exacerbation is a risk factor for future exacerbations (Evidence B) (Box 2-2, p.35), and ICS-containing medications significantly reduce the risk of asthma-related death or hospitalization190 (Evidence A). SABA-only treatment of asthma is no longer recommended. For short-term outcomes such as relapse requiring admission, symptoms, and quality of life, a systematic review found no significant differences when ICS were added to systemic corticosteroids after discharge.576 There was some evidence, however, that post-discharge ICS were as effective as systemic corticosteroids for milder exacerbations, but the confidence limits were wide.576 (Evidence B). Cost may be a significant factor for patients in the use of high dose ICS, and further studies are required to establish their role.576
Other treatments
Ipratropium bromide
For adults and children with moderate-severe exacerbations, treatment in the emergency department with both SABA and ipratropium, a short-acting anticholinergic, was associated with fewer hospitalizations and greater improvement in PEF and FEV1 compared with SABA alone.577-579 For children hospitalized for acute asthma, no benefits were seen from adding ipratropium to SABA, including no reduction in length of stay.580
Aminophylline and theophylline
Intravenous aminophylline and theophylline should not be used in the management of asthma exacerbations, in view of their poor efficacy and safety profile, and the greater effectiveness and relative safety of SABA.581 The use of intravenous aminophylline is associated with severe and potentially fatal side-effects, particularly in patients already treated with sustained-release theophylline. In adults with severe asthma exacerbations, add-on treatment with aminophylline does not improve outcomes compared with SABA alone.581
Magnesium
Intravenous magnesium sulfate is not recommended for routine use in asthma exacerbations; however, when administered as a single 2 g infusion over 20 minutes, it reduces hospital admissions in some patients, including adults with FEV1 <25–30% predicted at presentation; adults and children who fail to respond to initial treatment and have persistent hypoxemia; and children whose FEV1 fails to reach 60% predicted after 1 hour of care582-584 (Evidence A). Randomized, controlled trials that excluded patients with more severe asthma showed no benefit with the addition of intravenous or nebulized magnesium compared with placebo in the routine care of asthma exacerbations in adults and adolescents585-587 or children.586,588 (Evidence B).
Helium oxygen therapy
A systematic review of studies comparing helium-oxygen with air–oxygen suggests there is no role for this intervention in routine care (Evidence B), but it may be considered for patients who do not respond to standard therapy; however, availability, cost and technical issues should be considered.589
 124 4. Management of worsening asthma and exacerbations
COPYRIGHTED MATERIAL- DO NOT COPY OR DISTRIBUTE

Leukotriene receptor antagonists
There is limited evidence to support a role for oral or intravenous LTRAs in acute asthma. Small studies have demonstrated improvement in lung function590,591 but the clinical role and safety of these agents requires more study.
ICS-LABA combinations
The role of these medications in the emergency department or hospital is unclear. One study showed that high-dose budesonide-formoterol in patients in the emergency department, all of whom received prednisolone, had similar efficacy and safety profile to SABA,592 but more studies are needed. Another study examined addition of salmeterol to OCS for hospitalized patients, but was not adequately powered to support a recommendation.593
Antibiotics (not recommended)
Evidence does not support the routine use of antibiotics in the treatment of acute asthma exacerbations unless there is strong evidence of lung infection (e.g. fever or purulent sputum or radiographic evidence of pneumonia).550
Sedatives
Sedation should be strictly avoided during exacerbations of asthma because of the respiratory depressant effect of anxiolytic and hypnotic drugs. An association between the use of these drugs and avoidable asthma deaths has been reported.594,595
Non-invasive ventilation (NIV)
The evidence regarding the role of NIV in asthma is weak. A systematic review identified five studies involving 206 participants with acute severe asthma treated with NIV or placebo.596 Two studies found no difference in need for endotracheal intubation but one study identified fewer admissions in the NIV group. No deaths were reported in either study. Given the small size of the studies, no recommendation is offered. If NIV is tried, the patient should be monitored closely (Evidence D). It should not be attempted in agitated patients, and patients should not be sedated in order to receive NIV (Evidence D).
Reviewing response
Clinical status and oxygen saturation should be re-assessed frequently, with further treatment titrated according to the patient’s response (Box 4-4, p.123). Lung function should be measured after one hour, i.e. after the first three bronchodilator treatments, and patients who deteriorate despite intensive bronchodilator and corticosteroid treatment should be re-evaluated for transfer to the intensive care unit.
Criteria for hospitalization versus discharge from the emergency department
From retrospective analyses, clinical status (including the ability to lie flat) and lung function 1 hour after commencement of treatment are more reliable predictors of the need for hospitalization than the patient’s status on arrival.597,598
Spirometric criteria proposed for consideration for discharge from the emergency department include:599
• If pre-treatment FEV1 or PEF is <25% predicted or personal best, or post-treatment FEV1 or PEF is <40% predicted or personal best, hospitalization is recommended.
• If post-treatment lung function is 40–60% predicted, discharge may be possible after considering the patient’s risk factors (Box 4-1, p.113) and availability of follow-up care.
• If post-treatment lung function is >60% predicted or personal best, discharge is recommended after considering risk factors and availability of follow-up care.
Other factors associated with increased likelihood of need for admission include:600-602
• Female sex, older age and non-white race
• Use of more than eight beta2-agonist puffs in the previous 24 hours
• Severity of the exacerbation (e.g. need for resuscitation or rapid medical intervention on arrival, respiratory rate
>22 breaths/minute, oxygen saturation <95%, final PEF <50% predicted)
  4. Management of worsening asthma and exacerbations 125
COPYRIGHTED MATERIAL- DO NOT COPY OR DISTRIBUTE

• Past history of severe exacerbations (e.g. intubations, asthma admissions)
• Previous unscheduled office and emergency department visits requiring use of OCS
Overall, these risk factors should be considered by clinicians when making decisions on admission/discharge for patients with asthma managed in the acute care setting. The patient’s social circumstances should also be considered.
Discharge planning
Prior to discharge from the emergency department or hospital to home, arrangements should be made for a follow-up appointment within 2–7 days, and strategies to improve asthma management including medications, inhaler skills and written asthma action plan, should be addressed (Box 4-5).268
Follow up after emergency department presentation or hospitalization for asthma
Following discharge, the patient should be reviewed by their health care provider regularly over subsequent weeks until good symptom control is achieved and personal best lung function is reached or surpassed. Incentives such as free transport and telephone reminders improve primary care follow up but have shown no effect on long-term outcomes.268
Patients discharged following an emergency department presentation or hospitalization for asthma should be especially targeted for an asthma education program, if one is available. Patients who were hospitalized may be particularly receptive to information and advice about their illness. Health care providers should take the opportunity to review:
• The patient’s understanding of the cause of their asthma exacerbation
• Modifiable risk factors for exacerbations (including, where relevant, smoking) (Box 3-8, p.67)
• The patient’s understanding of the purposes and correct uses of medications
• The actions the patient needs to take to respond to worsening symptoms or peak flows.
After emergency department presentation, comprehensive intervention programs that include optimal controller management, inhaler technique, and elements of self-management education (self-monitoring, written action plan and regular review142) are cost effective and have shown significant improvement in asthma outcomes268 (Evidence B).
Referral for expert advice should be considered for patients who have been hospitalized for asthma, or who repeatedly present to an acute care setting despite having a primary care provider. No recent studies are available, but earlier studies suggest that follow-up by a specialist is associated with fewer subsequent emergency department visits or hospitalizations and better asthma control.268
 126 4. Management of worsening asthma and exacerbations
COPYRIGHTED MATERIAL- DO NOT COPY OR DISTRIBUTE

Box 4-5. Discharge management after hospital or emergency department care for asthma
               Medications
      Inhaled corticosteroids (ICS)
Initiate ICS prior to discharge, if not previously prescribed (Box 3-4,A-D, p.50 – p.53). Patients currently prescribed ICS-containing medication should generally have their treatment stepped up for 2–4 weeks (Box 4-2, p.117) and should be reminded about the importance of adherence with daily use.
Oral corticosteroids (OCS)
To reduce the risk of relapse, prescribe at least a 5–7 day course of OCS for adults (prednisolone or equivalent 40-50 mg/day)576and 3–5 days for children (1–2 mg/kg/day to a maximum of 40 mg/day)603 (Evidence A). Review progress before ceasing OCS. If the OCS is dexamethasone, treatment is only for total 1-2 days,571 but if there is failure of resolution, or relapse of symptoms, consideration should be given to switching to prednisolone. For patients considered at risk of poor adherence, intramuscular corticosteroids may be considered564 (Evidence B).
Reliever medication
Transfer patients back to as-needed rather than regular reliever medication use, based on symptomatic and objective improvement. If ipratropium bromide was used in the emergency department or hospital, it may be quickly discontinued, as it is unlikely to provide ongoing benefit.
          Risk factors that contributed to the exacerbation
      Identify factors that may have contributed to the exacerbation and implement strategies to reduce modifiable risk factors (Box 3-8, p.67). An exacerbation severe enough to require hospitalization may follow irritant or allergen exposure, inadequate long-term treatment, problems with adherence, and/or lack of a written asthma action plan, as well as unavoidable factors such as viral respiratory infections.
       Self-management skills and written asthma action plan
     • Reviewinhalertechnique(Box3-12,p.80).
• ReviewtechniquewithPEFmeterifused.
• Provideawrittenasthmaactionplan(Box4-2,p.117)orreviewthepatient’sexistingplan,eitheratdischargeoras
soon as possible afterwards. Patients discharged from the emergency department with an action plan and PEF
meter have better outcomes than patients discharged without these resources.604
• Evaluatethepatient’sresponsetotheexacerbation.Ifitwasinadequate,reviewtheactionplanandprovidewritten
guidance to assist if asthma worsens again.604,605
• Reviewthepatient’suseofcontrollertreatmentbeforeandduringtheexacerbation.Wasitincreasedpromptlyand
by how much? Were OCS added and if not, why not? Consider providing a short-course of OCS to be on hand for subsequent exacerbations.
         Follow up appointment
      A follow-up appointment within 2–7 days of discharge should be made with the patient’s usual health care provider, to ensure that treatment is continued, that asthma symptoms are well controlled, and that the patient’s lung function reaches their personal best (if known).
 ICS: inhaled corticosteroids; OCS: oral corticosteroids; PEF: peak expiratory flow
4. Management of worsening asthma and exacerbations 127
COPYRIGHTED MATERIAL- DO NOT COPY OR DISTRIBUTE

COPYRIGHTED MATERIAL- DO NOT COPY OR DISTRIBUTE

 Chapter 5.
Diagnosis and initial treatment of adults with features of asthma, COPD or both (‘asthma-COPD overlap’)
 COPYRIGHTED MATERIAL- DO NOT COPY OR DISTRIBUTE

KEY POINTS
      Asthma and COPD are heterogeneous and overlapping conditions
• ‘Asthma’ and ‘COPD’ are umbrella labels for heterogeneous conditions characterized by chronic airway and/or lung disease. Asthma and COPD each include several different clinical phenotypes, and are likely to have several different underlying mechanisms, some of which may be common to both asthma and COPD.
• Symptoms of asthma and COPD may be similar, and the diagnostic criteria overlap. Why are the labels ‘asthma’ and ‘COPD’ still important?
• There are extremely important differences in evidence-based treatment recommendations for asthma and COPD, with treatment with long-acting bronchodilators alone (i.e. without inhaled corticosteroids (ICS)) recommended as initial treatment in COPD but contraindicated in asthma due to the risk of severe exacerbations and death.
• These risks are also seen in patients who have diagnoses of both asthma and COPD, making it important to identify adult patients who, for safety, should not be treated with long-acting bronchodilators alone.
• In COPD, high dose ICS should not be used because of the risk of pneumonia. Many patients have features of both asthma and COPD
• Distinguishing asthma from COPD can be difficult, particularly in smokers and older adults, and some patients may have features of both asthma and COPD.
• The terms ‘asthma-COPD overlap’ (ACO) or ‘asthma+COPD’ are simple descriptors for patients who have features of both asthma and COPD.
• These terms do not refer to a single disease entity. They include patients with several clinical phenotypes that are likely caused by a range of different underlying mechanisms.
• More research is needed to better define these phenotypes and mechanisms, but in the meantime, safety of pharmacologic treatment is a high priority.
Diagnosis
• Diagnosis in patients with chronic respiratory symptoms involves a stepwise approach, first recognizing that the patient is likely to have chronic airways disease, then syndromic categorization as characteristic asthma, characteristic COPD, with features of both or having other conditions such as bronchiectasis.
• Spirometry is essential for confirming persistent airflow limitation, but variable airflow obstruction can be detected with serial peak flow measurements and/or measurements before and after bronchodilator.
Initial treatment for safety and clinical efficacy
• For asthma: inhaled corticosteroids (ICS) are essential either alone or in combination with a long-acting bronchodilator (LABA), to reduce the risk of severe exacerbations and death. Do not treat with LABA and/or LAMA alone without ICS.
• For patients with features of both asthma and COPD, treat as asthma. ICS-containing therapy is important to reduce the risk of severe exacerbations and death. Do not give LABA and/or LAMA alone without ICS.
• For COPD: Treat according to current GOLD 2020 recommendations, i.e. initial treatment with LAMA and/or LABA, with as-needed SABA; add ICS for patients with hospitalizations, ≥2 exacerbations/year requiring OCS, or blood eosinophils ≥300/μl.
• All patients should be provided with structured education especially focusing on inhaler technique and adherence as well as being assessed for, and receive appropriate treatment for, other clinical problems, including advice about smoking cessation, immunizations, physical activity, and management of comorbidities.
• Specialist referral for additional investigations is encouraged, as patients with asthma +COPD often have worse outcomes than those with asthma or COPD alone.
   130 5. Diagnosis and initial treatment of asthma, COPD and asthma-COPD overlap
COPYRIGHTED MATERIAL- DO NOT COPY OR DISTRIBUTE

OBJECTIVES
The objectives of this section of the GINA report are:
o To assist primary care clinicians to identify typical asthma and typical COPD and to recognize when patients have features of both. This is particularly relevant in older patients (40 years or above)
o To provide advice about safe and effective initial treatment
o To provide guidance on indications for referral for specialist assessment.
BACKGROUND TO DIAGNOSING ASTHMA AND/OR COPD IN ADULT PATIENTS
Why are the labels ‘asthma’ and ‘COPD’ still important?
Asthma and COPD are heterogeneous conditions characterized by airway obstruction. Each of these ‘umbrella’ labels includes several different patterns of clinical features (phenotypes) that may overlap. Each may also include different inflammatory patterns and different underlying mechanisms, some of which may be common to both asthma and COPD.606
The most easily recognized phenotypes of asthma and COPD such as allergic asthma in children/young adults and emphysema in older smokers are clearly distinguishable. Regulatory studies of pharmacotherapy in asthma and COPD are largely restricted to patients with very clearly defined asthma or COPD. However, in the community, the features of asthma and COPD may overlap, especially in older adults.
There are extremely important differences in treatment recommendations for asthma and COPD. In particular, treatment with long-acting bronchodilators alone (i.e. without ICS) is recommended for initial treatment in COPD47 but is contraindicated in asthma due to the risk of severe exacerbations and death. 116,198,607,608 Several studies have also shown that patients with diagnoses of both asthma and COPD are at increased risk of hospitalization or death if they are treated with LABA compared with ICS-LABA.609-611
Challenges in clinical diagnosis of asthma and COPD
Although asthma is characterized by variable expiratory airflow limitation, at least initially (Box 1-2, p.23), and COPD is characterized by persistent airflow limitation,47 the definitions of asthma and COPD are not mutually exclusive (Box 5-1, p.132). This means that clinical features are also important in making a diagnosis.
In children and young adults with chronic or recurrent respiratory symptoms, the differential diagnosis is different from that in older adults. Once infectious disease and nonpulmonary conditions (e.g. congenital heart disease, inducible laryngeal obstruction) have been excluded, the most likely chronic airway disease in children and young adults is asthma.
However, in adults with a history of long-standing asthma,612,613 persistent airflow limitation may be found 614-618 Distinguishing these from patients with COPD is problematic, especially if they are smokers or have other risk factors for COPD.619-622 On the other hand, patients with COPD may show evidence of reversible airflow obstruction when a rapid- acting bronchodilator is administered, a feature more strongly associated with asthma. In medical records, such patients often are assigned both diagnoses.49,623
In keeping with common usage of the term “overlap” in other contexts, e.g. for the association between COPD with sleep disorders, and in overlap syndromes of collagen vascular disease, the descriptive term ‘asthma-COPD overlap’ is often used. Another common descriptor is ‘asthma+COPD’. However, to date there are no generally agreed more specific terms or defining features for patients with this combination of diagnoses.
‘Asthma-COPD overlap’ is a descriptor for patients often seen in clinical practice, who comprise a heterogeneous group. It does not mean a single disease entity.
  5. Diagnosis and initial treatment of asthma, COPD and asthma-COPD overlap 131
COPYRIGHTED MATERIAL- DO NOT COPY OR DISTRIBUTE

Prevalence and morbidity of asthma-COPD overlap
In epidemiological studies, reported prevalence rates for asthma-COPD overlap have ranged between 9% and 55% of those with either diagnosis, with variation by gender and age;617,624-626 the wide range reflects the different criteria that have been used by different investigators. Concurrent doctor-diagnosed asthma and COPD has been reported in between 15 and 32% of patients with one or other diagnosis.623,627,628
There is broad agreement that patients with features of both asthma and COPD experience frequent exacerbations,49,615 have poor quality of life,49,624 a more rapid decline in lung function, higher mortality,615,623 and greater use of healthcare resources49,629 compared with patients with asthma or COPD alone.
Box 5-1. Current definitions of asthma and COPD, and clinical description of asthma-COPD overlap
               Asthma
      Asthma is a heterogeneous disease, usually characterized by chronic airway inflammation. It is defined by the history of respiratory symptoms such as wheeze, shortness of breath, chest tightness and cough that vary over time and in intensity, together with variable expiratory airflow limitation. [GINA 2020]
       COPD
      Chronic obstructive pulmonary disease (COPD) is a common, preventable and treatable disease that is characterized by persistent respiratory symptoms and airflow limitation that is due to airway and/or alveolar abnormalities usually caused by significant exposure to noxious particles or gases and influenced by host factors including abnormal lung development. [GOLD 2020]47
       Asthma-COPD overlap, also called asthma+COPD
      ‘Asthma-COPD overlap’ and ‘asthma +COPD’ are terms used to collectively describe patients who have persistent airflow limitation together with clinical features that are consistent with both asthma and COPD.
This is not a definition of a single disease entity, but a descriptive term for clinical use that includes several different clinical phenotypes reflecting different underlying mechanisms.
   ASSESSMENT AND MANAGEMENT OF PATIENTS WITH CHRONIC RESPIRATORY SYMPTOMS
#1: History and clinical assessment to establish the following:
• The nature and pattern of respiratory symptoms (variable and/or persistent)
• History of asthma diagnosis; childhood and/or current
• Exposure history: smoking and/or other exposures to risk factors for COPD
The features that are most helpful in identifying and distinguishing asthma from COPD, and the features that should prompt a patient to be treated as asthma to reduce the risk of severe exacerbations and death, are shown in Box 5-2.
Caution: Consider alternative diagnoses: Other airways diseases, such as bronchiectasis and chronic bronchitis, and other forms of lung disease such as interstitial lung disease may present with some of the above features. The approach to diagnosis provided here does not replace the need for a full assessment of patients presenting with respiratory symptoms, to first exclude non-respiratory diagnoses such as heart failure.9 Physical examination may provide supportive information.
132 5. Diagnosis and initial treatment of asthma, COPD and asthma-COPD overlap
COPYRIGHTED MATERIAL- DO NOT COPY OR DISTRIBUTE

Box 5-2. Approach to initial treatment in patients with asthma and/or COPD
 GOLD: Global Initiative for Obstructive Lung Disease; ICS: inhaled corticosteroid; LABA: long-acting β2-agonist; LAMA: long-acting muscarinic antagonist
5. Diagnosis and initial treatment of asthma, COPD and asthma-COPD overlap 133
COPYRIGHTED MATERIAL- DO NOT COPY OR DISTRIBUTE

#2: Spirometry is essential to confirm the following:
• The presence of persistent expiratory airflow limitation
• Variable expiratory airflow limitation
Spirometry is preferably performed at the initial assessment. In cases of clinical urgency it may be delayed to a subsequent visit, but confirmation of diagnosis may be more difficult once patients are started on ICS-containing therapy (see Box 1-3, p.26). Early confirmation (or exclusion) of the presence of persistent expiratory airflow limitation may avoid needless trials of therapy, or delays in initiating other investigations. Spirometry can confirm both persistent airflow limitation and reversibility (Box 5-2, p.133, Box 5-3, p.134).
Measurement of peak expiratory flow (PEF), if performed repeatedly on the same meter over a period of 1–2 weeks, may help to confirm reversible airflow limitation and the diagnosis of asthma by demonstrating excessive variability (Box 1-2, p.23). However, PEF is not as reliable as spirometry, and a normal PEF does not rule out either asthma or COPD.
Box 5-3. Spirometric measures in asthma and COPD
                    Spirometric variable         Asthma     COPD     Asthma+COPD
        Normal FEV1/FVC pre- or post BD
     Compatible with asthma
   Not compatible with COPD
       Not compatible
     Reduced post-BD FEV1/FVC (< lower limit of normal, or <0.7 (GOLD))
  Indicates airflow limitation but may improve spontaneously or on treatment
Required for diagnosis of COPD
    Required for diagnosis of asthma+COPD
   Post-BD FEV1 ≥80% predicted
  Compatible with diagnosis of asthma (good asthma control or interval between symptoms)
 Compatible with mild persistent airflow limitation if post-BD FEV1/FVC is reduced
   Compatible with mild persistent airflow limitation if post-BD FEV1/FVC is reduced
   Post-BD FEV1 <80% predicted
[truncated: 260,882 more chars]
