# Supplementary material for: A novel Multi-Level Refined (MLR) knowledge graph design and chatbot system for healthcare applications
Source: PLoS One. 2024 Jan 31;19(1):e0296939. doi: 10.1371/journal.pone.0296939 (PMC10829983; doi:10.1371/journal.pone.0296939)
Supplement: S2 File — (IPYNB) [file pone.0296939.s002.ipynb]

# %% [code]
import re
import pandas as pd
import bs4
import requests
import spacy
from spacy import displacy
nlp = spacy.load('en_core_web_lg')

from spacy.matcher import Matcher 
from spacy.tokens import Span 

import networkx as nx

import matplotlib.pyplot as plt
from tqdm import tqdm

pd.set_option('display.max_colwidth', 200)
%matplotlib inline

# %% [code]
path = '/Users/apple/Desktop/supporting_information/'
title = 'gina'

# %% [code]
candidate_sentences = pd.read_table(path+"{}.txt".format(title), header = None)
candidate_sentences

# %% [code]
pd.DataFrame(candidate_sentences).columns = ['sentence']
candidate_sentences 

# %% [code]
def get_entities(sent):
  ## chunk 1
  ent1 = ""
  ent2 = ""

  prv_tok_dep = ""    # dependency tag of previous token in the sentence
  prv_tok_text = ""   # previous token in the sentence

  prefix = ""
  modifier = ""

  #############################################################
  
  for tok in nlp(sent):
    ## chunk 2
    # if token is a punctuation mark then move on to the next token
    if tok.dep_ != "punct":
      # check: token is a compound word or not
      if tok.dep_ == "compound":
        prefix = tok.text
        # if the previous word was also a 'compound' then add the current word to it
        if prv_tok_dep == "compound":
          prefix = prv_tok_text + " "+ tok.text
      
      # check: token is a modifier or not
      if tok.dep_.endswith("mod") == True:
        modifier = tok.text
        # if the previous word was also a 'compound' then add the current word to it
        if prv_tok_dep == "compound":
          modifier = prv_tok_text + " "+ tok.text
      
      ## chunk 3
      if tok.dep_.find("subj") == True:
        ent1 = modifier +" "+ prefix + " "+ tok.text
        prefix = ""
        modifier = ""
        prv_tok_dep = ""
        prv_tok_text = ""      

      ## chunk 4
      if tok.dep_.find("obj") == True:
        ent2 = modifier +" "+ prefix +" "+ tok.text
        
      ## chunk 5  
      # update variables
      prv_tok_dep = tok.dep_
      prv_tok_text = tok.text
  #############################################################

  return [ent1.strip(), ent2.strip()]

# %% [code]
candidate_sentences

# %% [code]
entity_pairs = []

for i in tqdm(candidate_sentences[0]):
  entity_pairs.append(get_entities(i))

# %% [code]
def get_relation(sent):

  doc = nlp(sent)

  # Matcher class object 
  matcher = Matcher(nlp.vocab)

  #define the pattern 
  pattern = [{'DEP':'ROOT'}, 
            {'DEP':'prep','OP':"?"},
            {'DEP':'agent','OP':"?"},  
            {'POS':'ADJ','OP':"?"}] 

  matcher.add("matching_1", [pattern]) 

  matches = matcher(doc)
  k = len(matches) - 1

  span = doc[matches[k][1]:matches[k][2]] 

  return(span.text)

# %% [code]
relations = [get_relation(i) for i in tqdm(candidate_sentences[0])]

# %% [code]
pd.Series(relations).value_counts()[1:20]

# %% [code]
# extract subject
source = [i[0] for i in entity_pairs]

# extract object
target = [i[1] for i in entity_pairs]


# %% [code]
kg_df = pd.DataFrame({'source':source, 'edge':relations, 'target':target})
print('before removing the Nan, the shape is: ',kg_df.shape)

# %% [code]
kg_df.to_csv(path+'{}_kg_table.csv'.format(title), index = False)
d4 = pd.read_csv(path+"{}_kg_table.csv".format(title)); print(d4.shape) # this is from website
kg_df = d4.dropna()
kg_df.to_csv(path+'{}_kg_table.csv'.format(title), index = False); print(kg_df.shape)
kg_df.head()

# %% [markdown]
# Comprehensive KG

# %% [code]
# create a directed-graph from a dataframe
G=nx.from_pandas_edgelist(kg_df, "source", "target", 
                          edge_attr=True, create_using=nx.MultiDiGraph())
G

# %% [code]
plt.figure(figsize=(12,12))

# color - skyblue,  lightgreen, pink
pos = nx.spring_layout(G)
nx.draw(G, with_labels=True, node_color='lightgreen', edge_cmap=plt.cm.Blues, pos = pos)
plt.show()

# %% [markdown]
# Sub KGs

# %% [code]
kk = pd.Series(relations).value_counts()[1:20]
kk = list(kk.index)
kk

# %% [code]
kk = pd.Series(source).value_counts()[1:20]
kk = list(kk.index)
kk

# %% [code]
kk = pd.Series(target).value_counts()[1:20]
kk = list(kk.index)
kk

# %% [code]
def subKG(feat):     
    G=nx.from_pandas_edgelist(kg_df[kg_df['edge']==feat], "source", "target", 
                              edge_attr=True, create_using=nx.MultiDiGraph())

    plt.figure(figsize=(12,12))
    pos = nx.spring_layout(G, k = 0.5) # k regulates the distance between nodes
    nx.draw(G, with_labels=True, node_color='skyblue', node_size=1500, edge_cmap=plt.cm.Blues, pos = pos)
    plt.show()

# %% [markdown]
# nice plot

# %% [code]
kg_df['name'] = kg_df['source']
kg_df['club'] = kg_df['target']

# %% [code]
import matplotlib.pyplot as plt
df = kg_df

plt.figure(figsize=(20, 20))

# 1. Create the graph
g = nx.from_pandas_edgelist(df, source='name', target='club') 

# 2. Create a layout for our nodes 
layout = nx.spring_layout(g,iterations=15)

# 3. Draw the parts we want
nx.draw_networkx_edges(g, layout, edge_color='pink')

clubs = [node for node in g.nodes() if node in df.club.unique()]
size = [g.degree(node) * 80 for node in g.nodes() if node in df.club.unique()]
nx.draw_networkx_nodes(g, layout, nodelist=clubs, node_size=size, node_color='lightgreen')

people = [node for node in g.nodes() if node in df.name.unique()]
nx.draw_networkx_nodes(g, layout, nodelist=people, node_size=200, node_color='lightgreen')

high_degree_people = [node for node in g.nodes() if node in df.name.unique() and g.degree(node) > 1]
print(high_degree_people)
nx.draw_networkx_nodes(g, layout, nodelist=high_degree_people, node_size=1000, node_color='#fc8d62')

club_dict = dict(zip(people, people))
nx.draw_networkx_labels(g, layout, labels=club_dict, font_size=12)

club_dict = dict(zip(clubs, clubs))
nx.draw_networkx_labels(g, layout, labels=club_dict, font_size=12)

    
# 4. Turn off the axis because I know you don't want it
plt.axis('off')

plt.title("Knowledge Graph of '{}' ".format(title))

# 5. Tell matplotlib to show it
plt.show()

# %% [markdown]
# Done
