# Supplementary material for: A novel Multi-Level Refined (MLR) knowledge graph design and chatbot system for healthcare applications
Source: PLoS One. 2024 Jan 31;19(1):e0296939. doi: 10.1371/journal.pone.0296939 (PMC10829983; doi:10.1371/journal.pone.0296939)
Supplement: S1 Table — (CSV) [file pone.0296939.s003.csv]

triplets	relation	recall	precision	f1	MRR	MAP	NDCG
[('Asthma', 'is', 'Asthma'), ('Symptom', 'is', 'Asthma'), ('Exacerbation', 'is', 'Asthma'), ('Asthma', 'is', 'Allergy'), ('Asthma', 'is', 'corticosteroid'), ('Asthma', 'is', 'Symptom'), ('Asthma', 'is', 'Eosinophil'), ('Eosinophil', 'is', 'Asthma'), ('Allergy', 'is', 'Asthma'), ('Asthma', 'is', 'Exacerbation')]	is	0.012006861	0.7	0.023608769	0.004135697	0.010291595	0.94431338
[('Asthma', 'associated with', 'Asthma'), ('Symptom', 'associated with', 'Asthma'), ('Exacerbation', 'associated with', 'Asthma'), ('Asthma', 'associated with', 'Allergy'), ('Asthma', 'associated with', 'corticosteroid'), ('Asthma', 'associated with', 'Symptom'), ('Asthma', 'associated with', 'Eosinophil'), ('Eosinophil', 'associated with', 'Asthma'), ('Allergy', 'associated with', 'Asthma'), ('A…	associated with	0.010291595	0.6	0.020236088	0.003463884	0.00773299	0.813077817
[('Asthma', 'are', 'Asthma'), ('Symptom', 'are', 'Asthma'), ('Exacerbation', 'are', 'Asthma'), ('Asthma', 'are', 'Allergy'), ('Asthma', 'are', 'corticosteroid'), ('Asthma', 'are', 'Symptom'), ('Asthma', 'are', 'Eosinophil'), ('Eosinophil', 'are', 'Asthma'), ('Allergy', 'are', 'Asthma'), ('Asthma', 'are', 'Exacerbation')]	are	0.005145798	0.3	0.010118044	0.003144654	0.005145798	1
[('Asthma', 'was', 'Asthma'), ('Symptom', 'was', 'Asthma'), ('Exacerbation', 'was', 'Asthma'), ('Asthma', 'was', 'Allergy'), ('Asthma', 'was', 'corticosteroid'), ('Asthma', 'was', 'Symptom'), ('Asthma', 'was', 'Eosinophil'), ('Eosinophil', 'was', 'Asthma'), ('Allergy', 'was', 'Asthma'), ('Asthma', 'was', 'Exacerbation')]	was	0.005145798	0.3	0.010118044	0.002858776	0.004288165	0.907227874
[('Asthma', 'conclusions', 'Asthma'), ('Symptom', 'conclusions', 'Asthma'), ('Exacerbation', 'conclusions', 'Asthma'), ('Asthma', 'conclusions', 'Allergy'), ('Asthma', 'conclusions', 'corticosteroid'), ('Asthma', 'conclusions', 'Symptom'), ('Asthma', 'conclusions', 'Eosinophil'), ('Eosinophil', 'conclusions', 'Asthma'), ('Allergy', 'conclusions', 'Asthma'), ('Asthma', 'conclusions', 'Exacerbation…	conclusions	0.005145798	0.3	0.010118044	0.002787307	0.004073756	0.886885456
[('Asthma', 'assess', 'Asthma'), ('Symptom', 'assess', 'Asthma'), ('Exacerbation', 'assess', 'Asthma'), ('Asthma', 'assess', 'Allergy'), ('Asthma', 'assess', 'corticosteroid'), ('Asthma', 'assess', 'Symptom'), ('Asthma', 'assess', 'Eosinophil'), ('Eosinophil', 'assess', 'Asthma'), ('Allergy', 'assess', 'Asthma'), ('Asthma', 'assess', 'Exacerbation')]	assess	0.003430532	0.2	0.006745363	0.002572899	0.003430532	1
[('Asthma', 'immunology', 'Asthma'), ('Symptom', 'immunology', 'Asthma'), ('Exacerbation', 'immunology', 'Asthma'), ('Asthma', 'immunology', 'Allergy'), ('Asthma', 'immunology', 'corticosteroid'), ('Asthma', 'immunology', 'Symptom'), ('Asthma', 'immunology', 'Eosinophil'), ('Eosinophil', 'immunology', 'Asthma'), ('Allergy', 'immunology', 'Asthma'), ('Asthma', 'immunology', 'Exacerbation')]	immunology	0.005145798	0.3	0.010118044	0.002477606	0.003430532	0.739812467
[('Asthma', 'results', 'Asthma'), ('Symptom', 'results', 'Asthma'), ('Exacerbation', 'results', 'Asthma'), ('Asthma', 'results', 'Allergy'), ('Asthma', 'results', 'corticosteroid'), ('Asthma', 'results', 'Symptom'), ('Asthma', 'results', 'Eosinophil'), ('Eosinophil', 'results', 'Asthma'), ('Allergy', 'results', 'Asthma'), ('Asthma', 'results', 'Exacerbation')]	results	0.003430532	0.2	0.006745363	0.002058319	0.002401372	0.715338279
[('Asthma', 'demonstrated', 'Asthma'), ('Symptom', 'demonstrated', 'Asthma'), ('Exacerbation', 'demonstrated', 'Asthma'), ('Asthma', 'demonstrated', 'Allergy'), ('Asthma', 'demonstrated', 'corticosteroid'), ('Asthma', 'demonstrated', 'Symptom'), ('Asthma', 'demonstrated', 'Eosinophil'), ('Eosinophil', 'demonstrated', 'Asthma'), ('Allergy', 'demonstrated', 'Asthma'), ('Asthma', 'demonstrated', 'Ex…	demonstrated	0.003430532	0.2	0.006745363	0.001960304	0.002205342	0.678103594
[('Asthma', 'increased', 'Asthma'), ('Symptom', 'increased', 'Asthma'), ('Exacerbation', 'increased', 'Asthma'), ('Asthma', 'increased', 'Allergy'), ('Asthma', 'increased', 'corticosteroid'), ('Asthma', 'increased', 'Symptom'), ('Asthma', 'increased', 'Eosinophil'), ('Eosinophil', 'increased', 'Asthma'), ('Allergy', 'increased', 'Asthma'), ('Asthma', 'increased', 'Exacerbation')]	increased	0.003430532	0.2	0.006745363	0.001960304	0.002205342	0.678103594
[('Asthma', 'conclusion', 'Asthma'), ('Symptom', 'conclusion', 'Asthma'), ('Exacerbation', 'conclusion', 'Asthma'), ('Asthma', 'conclusion', 'Allergy'), ('Asthma', 'conclusion', 'corticosteroid'), ('Asthma', 'conclusion', 'Symptom'), ('Asthma', 'conclusion', 'Eosinophil'), ('Eosinophil', 'conclusion', 'Asthma'), ('Allergy', 'conclusion', 'Asthma'), ('Asthma', 'conclusion', 'Exacerbation')]	conclusion	0.003430532	0.2	0.006745363	0.001929674	0.002144082	0.666666667
[('Asthma', 'suggest', 'Asthma'), ('Symptom', 'suggest', 'Asthma'), ('Exacerbation', 'suggest', 'Asthma'), ('Asthma', 'suggest', 'Allergy'), ('Asthma', 'suggest', 'corticosteroid'), ('Asthma', 'suggest', 'Symptom'), ('Asthma', 'suggest', 'Eosinophil'), ('Eosinophil', 'suggest', 'Asthma'), ('Allergy', 'suggest', 'Asthma'), ('Asthma', 'suggest', 'Exacerbation')]	suggest	0.003430532	0.2	0.006745363	0.001929674	0.002144082	0.666666667
[('Asthma', 'am', 'Asthma'), ('Symptom', 'am', 'Asthma'), ('Exacerbation', 'am', 'Asthma'), ('Asthma', 'am', 'Allergy'), ('Asthma', 'am', 'corticosteroid'), ('Asthma', 'am', 'Symptom'), ('Asthma', 'am', 'Eosinophil'), ('Eosinophil', 'am', 'Asthma'), ('Allergy', 'am', 'Asthma'), ('Asthma', 'am', 'Exacerbation')]	am	0.003430532	0.2	0.006745363	0.001905851	0.002096436	0.657732438
[('Asthma', 'respir', 'Asthma'), ('Symptom', 'respir', 'Asthma'), ('Exacerbation', 'respir', 'Asthma'), ('Asthma', 'respir', 'Allergy'), ('Asthma', 'respir', 'corticosteroid'), ('Asthma', 'respir', 'Symptom'), ('Asthma', 'respir', 'Eosinophil'), ('Eosinophil', 'respir', 'Asthma'), ('Allergy', 'respir', 'Asthma'), ('Asthma', 'respir', 'Exacerbation')]	respir	0.003430532	0.2	0.006745363	0.001886792	0.002058319	0.650514998
[('Asthma', 'included', 'Asthma'), ('Symptom', 'included', 'Asthma'), ('Exacerbation', 'included', 'Asthma'), ('Asthma', 'included', 'Allergy'), ('Asthma', 'included', 'corticosteroid'), ('Asthma', 'included', 'Symptom'), ('Asthma', 'included', 'Eosinophil'), ('Eosinophil', 'included', 'Asthma'), ('Allergy', 'included', 'Asthma'), ('Asthma', 'included', 'Exacerbation')]	included	0.003430532	0.2	0.006745363	0.001886792	0.002058319	0.650514998
[('Asthma', 'methods', 'Asthma'), ('Symptom', 'methods', 'Asthma'), ('Exacerbation', 'methods', 'Asthma'), ('Asthma', 'methods', 'Allergy'), ('Asthma', 'methods', 'corticosteroid'), ('Asthma', 'methods', 'Symptom'), ('Asthma', 'methods', 'Eosinophil'), ('Eosinophil', 'methods', 'Asthma'), ('Allergy', 'methods', 'Asthma'), ('Asthma', 'methods', 'Exacerbation')]	methods	0.001715266	0.1	0.003372681	0.001715266	0.001715266	1
[('Asthma', 'reported', 'Asthma'), ('Symptom', 'reported', 'Asthma'), ('Exacerbation', 'reported', 'Asthma'), ('Asthma', 'reported', 'Allergy'), ('Asthma', 'reported', 'corticosteroid'), ('Asthma', 'reported', 'Symptom'), ('Asthma', 'reported', 'Eosinophil'), ('Eosinophil', 'reported', 'Asthma'), ('Allergy', 'reported', 'Asthma'), ('Asthma', 'reported', 'Exacerbation')]	reported	0.001715266	0.1	0.003372681	0.001715266	0.001715266	1
[('Asthma', 'accessed', 'Asthma'), ('Symptom', 'accessed', 'Asthma'), ('Exacerbation', 'accessed', 'Asthma'), ('Asthma', 'accessed', 'Allergy'), ('Asthma', 'accessed', 'corticosteroid'), ('Asthma', 'accessed', 'Symptom'), ('Asthma', 'accessed', 'Eosinophil'), ('Eosinophil', 'accessed', 'Asthma'), ('Allergy', 'accessed', 'Asthma'), ('Asthma', 'accessed', 'Exacerbation')]	accessed	0.001715266	0.1	0.003372681	0.001715266	0.001715266	1
[('Asthma', 'found', 'Asthma'), ('Symptom', 'found', 'Asthma'), ('Exacerbation', 'found', 'Asthma'), ('Asthma', 'found', 'Allergy'), ('Asthma', 'found', 'corticosteroid'), ('Asthma', 'found', 'Symptom'), ('Asthma', 'found', 'Eosinophil'), ('Eosinophil', 'found', 'Asthma'), ('Allergy', 'found', 'Asthma'), ('Asthma', 'found', 'Exacerbation')]	found	0.001715266	0.1	0.003372681	0.001715266	0.001715266	1
[('Asthma', 'confirmed', 'Asthma'), ('Symptom', 'confirmed', 'Asthma'), ('Exacerbation', 'confirmed', 'Asthma'), ('Asthma', 'confirmed', 'Allergy'), ('Asthma', 'confirmed', 'corticosteroid'), ('Asthma', 'confirmed', 'Symptom'), ('Asthma', 'confirmed', 'Eosinophil'), ('Eosinophil', 'confirmed', 'Asthma'), ('Allergy', 'confirmed', 'Asthma'), ('Asthma', 'confirmed', 'Exacerbation')]	confirmed	0.001715266	0.1	0.003372681	0.001715266	0.001715266	1
[('Asthma', 'provide', 'Asthma'), ('Symptom', 'provide', 'Asthma'), ('Exacerbation', 'provide', 'Asthma'), ('Asthma', 'provide', 'Allergy'), ('Asthma', 'provide', 'corticosteroid'), ('Asthma', 'provide', 'Symptom'), ('Asthma', 'provide', 'Eosinophil'), ('Eosinophil', 'provide', 'Asthma'), ('Allergy', 'provide', 'Asthma'), ('Asthma', 'provide', 'Exacerbation')]	provide	0.001715266	0.1	0.003372681	0.001715266	0.001715266	1
[('Asthma', 'objective', 'Asthma'), ('Symptom', 'objective', 'Asthma'), ('Exacerbation', 'objective', 'Asthma'), ('Asthma', 'objective', 'Allergy'), ('Asthma', 'objective', 'corticosteroid'), ('Asthma', 'objective', 'Symptom'), ('Asthma', 'objective', 'Eosinophil'), ('Eosinophil', 'objective', 'Asthma'), ('Allergy', 'objective', 'Asthma'), ('Asthma', 'objective', 'Exacerbation')]	objective	0.001715266	0.1	0.003372681	0.001715266	0.001715266	1
[('Asthma', 'inhaled', 'Asthma'), ('Symptom', 'inhaled', 'Asthma'), ('Exacerbation', 'inhaled', 'Asthma'), ('Asthma', 'inhaled', 'Allergy'), ('Asthma', 'inhaled', 'corticosteroid'), ('Asthma', 'inhaled', 'Symptom'), ('Asthma', 'inhaled', 'Eosinophil'), ('Eosinophil', 'inhaled', 'Asthma'), ('Allergy', 'inhaled', 'Asthma'), ('Asthma', 'inhaled', 'Exacerbation')]	inhaled	0.001715266	0.1	0.003372681	0.001715266	0.001715266	1
[('Asthma', 'identified', 'Asthma'), ('Symptom', 'identified', 'Asthma'), ('Exacerbation', 'identified', 'Asthma'), ('Asthma', 'identified', 'Allergy'), ('Asthma', 'identified', 'corticosteroid'), ('Asthma', 'identified', 'Symptom'), ('Asthma', 'identified', 'Eosinophil'), ('Eosinophil', 'identified', 'Asthma'), ('Allergy', 'identified', 'Asthma'), ('Asthma', 'identified', 'Exacerbation')]	identified	0.001715266	0.1	0.003372681	0.001715266	0.001715266	1
[('Asthma', 'increase', 'Asthma'), ('Symptom', 'increase', 'Asthma'), ('Exacerbation', 'increase', 'Asthma'), ('Asthma', 'increase', 'Allergy'), ('Asthma', 'increase', 'corticosteroid'), ('Asthma', 'increase', 'Symptom'), ('Asthma', 'increase', 'Eosinophil'), ('Eosinophil', 'increase', 'Asthma'), ('Allergy', 'increase', 'Asthma'), ('Asthma', 'increase', 'Exacerbation')]	increase	0.001715266	0.1	0.003372681	0.000857633	0.000857633	0
[('Asthma', 'were', 'Asthma'), ('Symptom', 'were', 'Asthma'), ('Exacerbation', 'were', 'Asthma'), ('Asthma', 'were', 'Allergy'), ('Asthma', 'were', 'corticosteroid'), ('Asthma', 'were', 'Symptom'), ('Asthma', 'were', 'Eosinophil'), ('Eosinophil', 'were', 'Asthma'), ('Allergy', 'were', 'Asthma'), ('Asthma', 'were', 'Exacerbation')]	were	0.001715266	0.1	0.003372681	0.000571755	0.000571755	0
[('Asthma', 'be', 'Asthma'), ('Symptom', 'be', 'Asthma'), ('Exacerbation', 'be', 'Asthma'), ('Asthma', 'be', 'Allergy'), ('Asthma', 'be', 'corticosteroid'), ('Asthma', 'be', 'Symptom'), ('Asthma', 'be', 'Eosinophil'), ('Eosinophil', 'be', 'Asthma'), ('Allergy', 'be', 'Asthma'), ('Asthma', 'be', 'Exacerbation')]	be	0.003430532	0.2	0.006745363	0.00051458	0.000686106	0.731706554
[('Asthma', 'review on', 'Asthma'), ('Symptom', 'review on', 'Asthma'), ('Exacerbation', 'review on', 'Asthma'), ('Asthma', 'review on', 'Allergy'), ('Asthma', 'review on', 'corticosteroid'), ('Asthma', 'review on', 'Symptom'), ('Asthma', 'review on', 'Eosinophil'), ('Eosinophil', 'review on', 'Asthma'), ('Allergy', 'review on', 'Asthma'), ('Asthma', 'review on', 'Exacerbation')]	review on	0.001715266	0.1	0.003372681	0.000428816	0.000428816	0
[('Asthma', 'published', 'Asthma'), ('Symptom', 'published', 'Asthma'), ('Exacerbation', 'published', 'Asthma'), ('Asthma', 'published', 'Allergy'), ('Asthma', 'published', 'corticosteroid'), ('Asthma', 'published', 'Symptom'), ('Asthma', 'published', 'Eosinophil'), ('Eosinophil', 'published', 'Asthma'), ('Allergy', 'published', 'Asthma'), ('Asthma', 'published', 'Exacerbation')]	published	0.001715266	0.1	0.003372681	0.000428816	0.000428816	0
[('Asthma', 'recommends', 'Asthma'), ('Symptom', 'recommends', 'Asthma'), ('Exacerbation', 'recommends', 'Asthma'), ('Asthma', 'recommends', 'Allergy'), ('Asthma', 'recommends', 'corticosteroid'), ('Asthma', 'recommends', 'Symptom'), ('Asthma', 'recommends', 'Eosinophil'), ('Eosinophil', 'recommends', 'Asthma'), ('Allergy', 'recommends', 'Asthma'), ('Asthma', 'recommends', 'Exacerbation')]	recommends	0.001715266	0.1	0.003372681	0.000285878	0.000285878	0
[('Asthma', 'treated with', 'Asthma'), ('Symptom', 'treated with', 'Asthma'), ('Exacerbation', 'treated with', 'Asthma'), ('Asthma', 'treated with', 'Allergy'), ('Asthma', 'treated with', 'corticosteroid'), ('Asthma', 'treated with', 'Symptom'), ('Asthma', 'treated with', 'Eosinophil'), ('Eosinophil', 'treated with', 'Asthma'), ('Allergy', 'treated with', 'Asthma'), ('Asthma', 'treated with', 'Ex…	treated with	0.001715266	0.1	0.003372681	0.000245038	0.000245038	0
[('Asthma', 'improves', 'Asthma'), ('Symptom', 'improves', 'Asthma'), ('Exacerbation', 'improves', 'Asthma'), ('Asthma', 'improves', 'Allergy'), ('Asthma', 'improves', 'corticosteroid'), ('Asthma', 'improves', 'Symptom'), ('Asthma', 'improves', 'Eosinophil'), ('Eosinophil', 'improves', 'Asthma'), ('Allergy', 'improves', 'Asthma'), ('Asthma', 'improves', 'Exacerbation')]	improves	0.001715266	0.1	0.003372681	0.000190585	0.000190585	0
[('Asthma', 'added to', 'Asthma'), ('Symptom', 'added to', 'Asthma'), ('Exacerbation', 'added to', 'Asthma'), ('Asthma', 'added to', 'Allergy'), ('Asthma', 'added to', 'corticosteroid'), ('Asthma', 'added to', 'Symptom'), ('Asthma', 'added to', 'Eosinophil'), ('Eosinophil', 'added to', 'Asthma'), ('Allergy', 'added to', 'Asthma'), ('Asthma', 'added to', 'Exacerbation')]	added to	0	0	0	0	0	0
[('Asthma', 'suggests', 'Asthma'), ('Symptom', 'suggests', 'Asthma'), ('Exacerbation', 'suggests', 'Asthma'), ('Asthma', 'suggests', 'Allergy'), ('Asthma', 'suggests', 'corticosteroid'), ('Asthma', 'suggests', 'Symptom'), ('Asthma', 'suggests', 'Eosinophil'), ('Eosinophil', 'suggests', 'Asthma'), ('Allergy', 'suggests', 'Asthma'), ('Asthma', 'suggests', 'Exacerbation')]	suggests	0	0	0	0	0	0
[('Asthma', 'suggested', 'Asthma'), ('Symptom', 'suggested', 'Asthma'), ('Exacerbation', 'suggested', 'Asthma'), ('Asthma', 'suggested', 'Allergy'), ('Asthma', 'suggested', 'corticosteroid'), ('Asthma', 'suggested', 'Symptom'), ('Asthma', 'suggested', 'Eosinophil'), ('Eosinophil', 'suggested', 'Asthma'), ('Allergy', 'suggested', 'Asthma'), ('Asthma', 'suggested', 'Exacerbation')]	suggested	0	0	0	0	0	0
[('Asthma', 'a', 'Asthma'), ('Symptom', 'a', 'Asthma'), ('Exacerbation', 'a', 'Asthma'), ('Asthma', 'a', 'Allergy'), ('Asthma', 'a', 'corticosteroid'), ('Asthma', 'a', 'Symptom'), ('Asthma', 'a', 'Eosinophil'), ('Eosinophil', 'a', 'Asthma'), ('Allergy', 'a', 'Asthma'), ('Asthma', 'a', 'Exacerbation')]	a	0	0	0	0	0	0
[('Asthma', 'asneeded', 'Asthma'), ('Symptom', 'asneeded', 'Asthma'), ('Exacerbation', 'asneeded', 'Asthma'), ('Asthma', 'asneeded', 'Allergy'), ('Asthma', 'asneeded', 'corticosteroid'), ('Asthma', 'asneeded', 'Symptom'), ('Asthma', 'asneeded', 'Eosinophil'), ('Eosinophil', 'asneeded', 'Asthma'), ('Allergy', 'asneeded', 'Asthma'), ('Asthma', 'asneeded', 'Exacerbation')]	asneeded	0	0	0	0	0	0
[('Asthma', 'assessed for', 'Asthma'), ('Symptom', 'assessed for', 'Asthma'), ('Exacerbation', 'assessed for', 'Asthma'), ('Asthma', 'assessed for', 'Allergy'), ('Asthma', 'assessed for', 'corticosteroid'), ('Asthma', 'assessed for', 'Symptom'), ('Asthma', 'assessed for', 'Eosinophil'), ('Eosinophil', 'assessed for', 'Asthma'), ('Allergy', 'assessed for', 'Asthma'), ('Asthma', 'assessed for', 'Ex…	assessed for	0	0	0	0	0	0
[('Asthma', 'showed', 'Asthma'), ('Symptom', 'showed', 'Asthma'), ('Exacerbation', 'showed', 'Asthma'), ('Asthma', 'showed', 'Allergy'), ('Asthma', 'showed', 'corticosteroid'), ('Asthma', 'showed', 'Symptom'), ('Asthma', 'showed', 'Eosinophil'), ('Eosinophil', 'showed', 'Asthma'), ('Allergy', 'showed', 'Asthma'), ('Asthma', 'showed', 'Exacerbation')]	showed	0	0	0	0	0	0
