# Supplementary material for: A novel Multi-Level Refined (MLR) knowledge graph design and chatbot system for healthcare applications
Source: PLoS One. 2024 Jan 31;19(1):e0296939. doi: 10.1371/journal.pone.0296939 (PMC10829983; doi:10.1371/journal.pone.0296939)
Supplement: S2 Table — (CSV) [file pone.0296939.s004.csv]

source	edge	target
drugs	conclusion	related conditions
pregnant women	is	larly exacerbations
concomitantly wellbeing	treated	risks
congenital perinatal complications	inhaled	corticosteroid
et charlton et they	pointed to	epidemiologic clifton et data
other areas	are sparse	african continent
effective managing topics	experience	immune gravid state
many one	is	salient points
just it	raised in	later section
it	involved in	relative cell type
better simpson et responses	recognized	eosinophilic asthma
present mucus cough	induce	sensory chest neurons
asthmatic airway	referred to	disease severity
smooth muscle hyperplasia	include sub	mucus hypersecretion
airflow limitation	felt	nonasthmatic patients
overarching principles	influenced by	extensively robinson
inflammatory pregnancy pro	reject	immune shift cells
oxidative schatz that	are present	degran progesterone namazy
pregnant et al data	established	pulmonary expiratory flow rates
negative correlation	found with	birth newborns
one that	did	exac pregnancy ali
nasal that	affect respiratory	nervous system lomauro
subcostal rib circumference	change	likely extent
slightly hegewald	see	table
fvc	used	gestational et age
increased size hegewald	be in	respiratory pregnancy hegewald
greater baseline alkalosis	reflect greater	small airways lomauro
useful pefr measurements	lie in	also treatment decisions
differential schatz diagnosis	reported	pulmonary preg embolism
several factors	augment	asthmatic women
initially enriquez et it	recognized	on pregnancy
pregnant women murphy	tiate	higher rates
untreated rhini tis	shown	allergic pregnancyspecific exacerbations
nasal many	include oral	safe pregnancy
early et al jaakkola	is	pregnant smoking it
thus prepregnancy weight management	is	asthmatic pregnancy
useful examination that	assessed at monthly	management decisions
aerobic working capacity	elicit	pregnancy asthma
larly controller medications	questioned about	oral medications particu
when diagnoses	elicit	pleuritic tachypnea hemoptysis palpitations
increased pregnancy chatterjee use	includes	respiratory air entry
when pulmo	be useful	other asthma
asthma	examined	further investigation cousins
limita tion fev	is useful	previous section improvement
necessary pefr measurements	confirms	least exacerbation
non confirmatory	is non	developing fetus crapo
pregnant women	sampling	respiratory alkalosis hanania
et al levels	shown	clinical symp toms
skin prick testing	is useful	significant aeroallergen complications
aeroallergenspecific ige which	avoided during	patient
ment principles details	warranted under certain	later section
diagnosed they	exist	expert panel
table classification	treated with longterm	longterm control medications
last exacerbation frequency	consider	severity category
stepor	consider short	systemic corticosteroids
step	consider short	systemic corticosteroids
fetal specialty assessment	arrange for prompt	clinical specialty judgment
vital afor treatment patients	forced vital	persistent impairment asthma
pregnant who	maintained on	med pregnancy
patient clinicians	choose	casebycase guide basis
short ness	taken into	normal ities table asthma
evaluation	requires longterm	longterm followup care
fig	consider short	clinical judgment
asthma education afor treatment patients	categorized as	controlled impairment asthma
intermittent corti who	influence	persistent symptoms
treatment	initiated for	new fig intermittent
frequent saba	treated with	such lems wheeze
fetal status	assess	therapy
longacting receptor antagonist saba	inhaled	betaagonist bronchodilator
other cor parameters	be helpful	often naepp
who	addressed with	same asthma
ics ltras yang	include	ics vara et al
when con symptoms	recommended	severe agonist medication asthma
preexisting asthma diagnosis latter	nuanced by	normal awakenings rescue
also addon response	exist	firstline therapies
asthmatic et it	naepp	exac sig nificant erbations
dombrowski they	consist of	daily days
prior outpatient followup	scribed at	dombrowski
that	need	third respira tory status
adequate schatz analgesia	continue	out asthma labor
currently who	administered	adrenal insufficiency dombrowski
hand deriva one	tered	bronchodilating properties
many some	come from multiple	recent namazy
asthma	is fetal	respiratory distress namazy
expla nation	include	asthmatic mothers
many asthma	reported from	many which
herein events they	is	nal perinatal asthma
et al limitations	showed	missing smoking bmi
gestational dia betes	aor	ci
such asthma control applicability	elevated	wellcontrolled asthma
active preterm deliv	rr	ci preterm labor murphy
gestational who	returned to	mild asthma firoozi
first hospitalization	identify	increased congenital
first asthma who	occur	substantial medica tion subjects
maternal offspring data	found	contri bution
condition	returned to	prepregnancy months
severity	observed	subsequent pregnancy
expectant mothers	is necessary	congenital utero anomalies
nevertheless category c use	implies	careful consideration
some	proscribed in pregnant	chapter
following sections	are available	safety issues
cleft lin et odds	considered	large populationbased casecontrol study
studies	identified	maternal asthma severity
sometimes prescription redemption	taken into	actual medication
however studies	used for	risk
also ics ics	suggest	already time
dendritic cells	called	such van der velden
corticosteroid receptors	expressed in many	short corticoste term
strongly avoided	include avascular	pregnant treatment patients
asthmatic patient	naepp	uncontrolled medications
only risks	point to	only reassurance
oral cortico it	rr	low birth weight
et corticosteroid study	differ among	oral pregnancy enriquez
adverse safety that	have	adrenal ics hodyl
most data	is	study findings
later et report	associated with	anal atresia stenosis
causal et study	identified	well asthma medications
such fluticasone which	is	other forms
other who	continue	well it
greatest et use	indicate	pregnancy
use	classified as	acute betaagonists hanania
animal studies	added to general	further clarifica tion
when levels	shown in	ther apeutic ther window
firstline they	are	less ics naepp
greatest potential	approved for	second pregnancy
it	inhibits	clonal antibody context
long benefits	noted	risks
human animal data	is	adverse animal studies
atopic it	inhibits	near lung future
human animal data	are insufficient	date
nonpregnant symptoms	showed	pregnant medications baarnes
however muscle use	uses	pregnant women
such women	wellstudied such	largely studies
pregnant tom they	accompanies	little asthma control
nevertheless informa tion	referred to	already oykhman
feno which	remains	improved asthma promise
interventions	are	own asthma
behavioral tions	is common	commonly cigarette the
national management guide patients	are safe	controlled asthma asthma
indeed healthcare providers	associated with good	pregnant asthma
adeyemi	reported	nigeria diagn res oc
fasenrapipdfpage	accessed	pregnancy program respiration
belanger hellenbrand	bracken	me
blais l beauchesne	doses of inhaled	first c pregnancy
l kettani fz	forget	representative cohort thorax
baenacagnani ce canonica	guidelines	allergic allergy clin immunol
davis kj safety	study	fluticasone pregnancy
european bmj	open	e
severe compar ison	results from	multicentre followup studies
cossette b	forget	maternal perinatal outcomes
b beauchesne mf	forget	budesonide allergy asthma immunol
calabria c t	suppls	third et al update
pregnant women	depart	emergency
ment	med	bhimji flow rate statpearls
nbk	accessed	dezateux c j dundas
airway function	med	genetic asthma
m acog committee	practice	obstetrician pregnancy obstet gynecol
mabie et al	randomized	moderate pregnancy
clinical practice guideline interpretation	lundberg	respir crit care rccmst
blais l betaagonists	forget	congenital malformations birth defects
eltonsy s	forget	longacting corticosteroid corticosteroid
gebretsadik t shintani	am	early asthma pregnancy
gebretsadik	t	out allergy clin immunol
fda	am	severe maintenance treat asthma
et al effect	ducharme	severe perinatal outcomes
hfa inhalation fda satfdadocslabelslblpdf	accessed	mar
food administration pregnancy	accessed	updated rovalprocessdevelopmentresourceslabelingucm apr
fda b slblpdf	accessed	mar
nucala mepolizumab fda docslabelorigslblpdf	accessed	mar
food fda drugsatfdadocslabellblpdf	accessed	mar
dupixent accessdatafdagovdrugsatfdadocslabel lblpdf	injection	mar
l addor mc	barisic	congenital preg anomalies
ghazanfar thomsen sf case	report successful	consecutive preg nancies case
global initiative	accessed	global asthma management
gold d	litonjua	optimal pregnancy j allergy
lieberman p nowakwegrzyn	update	focused allergy asthma immunol
g toska k	estensen	pulmonary pregnancy
s zorc j	ducharme	inhaled cochrane database syst
hanania	belfort	care med orgccma
sonia belfort ma effect	aog	peak expiratory flow rate
momirova et al association	aogf	matic women
glucocorticoidregulated p clifton pathways	affected by	inhaled corticosteroid pregnancy
maternal jjk gissler smoking	am	fetal development
maternal asthma medication use	am j	gastroschisis
maternal med ication use	peds	selected birth defects
jo boltax j	delivery for	threatening asthmaticus obstet gynecol
et al guideline update diagnosis	ducharme	preschoolers j
maternal pregnancy complications	rev	assoc med bras
obstetric chen complications	am	us asthma
s kelly hw	cromolyn	clinical intell clin pharm
namazy ja schatz	managing	clinical philadelphia mosbyelsevier p
schatz m c schatz effects	comes	respir asthma severity j
g et xolair pregnancy regis	try	allergy clin immunol
heart lung blood institute asthgdlnpdf	accessed	apr
pongracic ja	ask	omalizumab immunol ogy apr
exhaled nitric doubleblind	randomised	controlled trial orgs
et al rhinitis	associated with poorer	poorer life j org
prnewswirecomnewsreleasesfdatoreviewdupixen tdupilumabaspotentialtreatmentformoderatetose vereasthmahtml	accessed	mar
richards side effects	org	j cutan med surg
associated klein sl hormones	alter immune	immune pathogenesis horm behav
w et al asthma morbidity	predicted by	allergy clin immunol
bikov g et al	exhaled	healthy women j asthma
comprehensive p smeeth analysis	respir	obstetric asthma
us department preg nancy gnancycategorieshtm	accessed	apr
vanders	ve maternal	maternal womens health lond
based united states cohort	marks	bmj j bmjj
walsh lj wong	effects of oral	oral lung disease thorax
et al dupilumab efficacy	s	inhaled corticosteroids
xu y comparison	respir	mild leukotriene receptor asthma
symptoms	paradox	asthma
also rate methods adults	is	electronically asthma
less influence treatment	considered	exacerbation frequency
severe asthma effect	was	reported symptoms symptoms
mart	suggests	clinicaltrialsgov asthma trial identifier
asthma asthma symptoms	keywords	chest tightness cough maintenance
environmental picture	characterised by variable	other pres comorbidities
heteroge immunology	progressed such	heteroge asthma
differing responses	used	also literature
recent disparity	suggeseted	asthma symptoms
original use work	provided	sage
authors article	©	guidelines sagepubcomjournals permissions
that	questioned as	onesizefitsall stepwise approach
symptombased phenotype	is	treatable asthma exacerbation traits
written ethics consent	conducted	uncontrolled asthma patients
initial severity cough	provided with electronic	initial severity symptoms
additionally severity score	defined	severe symptoms
data	subdivided into	then episodes
ingly dataset data	summarised by	statistical station tx usa
total	made	totreat itt symptom
venn diagram	reported	itt itt intention
bmi kgm median	cough wheeze	s fev
obvious symptom symptom	considered paucisymptomatic	ie symptom score
low r characteristics	measured on	severity table
three appendix proportion	was	obvious age bmi
symptomatic patients	were	symptomatic incidence confidence
p rate ratio patients	were	increasing exacerbation quartiles
ci these	were	greater ent irr mart
this	is	uncontrolled symptom year
this	attributed to	individual symptoms patients
thus presence	reported of	specific sensi symptom
patientrelated relevance	was weak	pre symptom asthma
exacerbation addition	went	fewer symptoms
patient parameters	are	time
analyses	revealed	surprising exacerbation therapeutic
mart	are	two symp tom puffs
unfettered trial we	are grateful	rino project
jbm	involved in	statistical manu script manuscript
financial research work	disclosed	educational chiesi farmaceutici spa
ahm	declared	afferent roche genentech icon
where chiesi farmaceutici data	received from chiesi	where chiesi farmaceutici spa
supplemental material	is available	article
international ersats guidelines	respir	severe definition asthma
ten	brinke	mild asthma
driven al thelper inflammation	defines major	j crit care
d shaw al cluster analysis	respir	clinical crit care
cough	rigby as	asthma eur j pii
reliever doubleblind	randomised	controlled trial lancet
regular study bmc pulm	med	regular maintenance therapy
sensory hyperreactivity pulm	pharmacol	e
central driessen mechanisms	pharmacol	airway sensation
et bateman ed al	control	current control
jm bateman ed	inhaled	mild asthma n
pharmacogenomics	dovepress open	scientific research
article	published in	following dove press journal
potential	is	clinical asthma patients
acute baseline disease episodes	is	daily intubation
global prevalence	estimated	large prevalence
et work	published	full license
medical work	provided	commercial terms
department universitario de enfermedades	tropicales	de tecnologías biomédicas
considerable death who	represent	united people
new asthma guidelines that	identified	disease management
recent devel opment	allows subsequent	genomic genotyp ing arrays
evidence	summarized in	genetic asthma treatment recent
thereby review	reviews	pediatric asthma
different eligibility authors	performed in pubmed	independently paper
shortacting	betaagonists	saba
vital capacity ratio	are	treatment response
four snps rs	been	arginine
other none	applied linear	saba response
cells differentiation expression	regulates	agonists
performed	identified	spear et population
african which	q in	african n
it	map to	high other
snps	located within	lung tissue
furthermore a	metagwas across	african americans
latinos	allowed	three snps
spatsl	is in high	adrenergic receptor
pathophysiological asthma it	assessed for	such β agonist albuterol
chromosome band both	reached	ci pvalue g genomewide
pharmacogenomics	submit	personalized dovepress
kachroo	dreferred to	recessive bonferroni correction
puerto ricans fvc ratio postbronchodilator	forced	vital expiratory capacity
functional significance it	are	cardiovascular animal diseases
also lung gene	associated with	inally gene expression indacaterol
genetic lung microbiome variants	contribute to	asthma the
pharmacological treatment response	contained	exhaled test act score
however effect	performed	ics wang et al
et al	assessed	hispanicslatinos african americans
pharmacogenomics	submit	personalized dovepress
hospitalizationser	visits	ocs
ocs hospitalizationser	ocs among	years visits children children
hospitalizationser	visits	hospitalizationser visitsocs
feno feno	change after	wellcontrolled act score ics
d	change in	last year selfreport
ea african americans fev	forced	hispanicslatinos ea east asians
dovepress	shown	consistent relationship
oral snp rs	been	worse hispanicslatinos pvalue
ilrl signaling il ilrl pathway	evaluated	adjusted snp exacerbations
asthma control effect	observed in	controlled asthma
extracellular it	treated with	previously fluticasone treatment
american asthma definition	assessed	treatment the
catalytic polypeptide which	associated with	viral rna infections
rnase rnase −	performed	eosinophilderived protein
eosinophil cytoplasmic that	dovepress in eosinophil	eosinophil cytoplasmic granules
bbs	implicated in	lung development
eleven candidategene metaanalysis	focused on therapeutic	nomic candidate children
genetic that	is	treatment response
statistical candi dategene analysis	provided new	inconsistent studies
genetic component	noted	asthma treatment adults
genetic that	aimed	clinical practice
clinical treat ment relevance	demonstrated	genetic variants
genetic variants	improve future	multiple detail
different that	implicated in different	asthma patients
clinical response precision this	moved from	potential asthma sideeffects
final authors	involved in	work
spanish mp y	supported by	ministry y cajal industry
authors	report	work references
international keil u study	phase	global synthesis allergol immunopathol
why royal asthma	college of	national asthma deaths
molecu nat med	asthma new	key pathogenic
sc perret jl	custovic	children
where we	rev	pharmacol toxicol
cing	identifies	one e doijour
genomic flores predictors	doifped	asthma phenotypes
where childhood asthma we	use of	pediatr pulmonol
johnson betaadrenoceptors mechanisms	prrv	betaagonists
al genomewide association study	gignoux	rare allergy clin immunol
laskysu j himes	be	et asthmatics pharmacogenomics j
interpretative g strategies	tests	eur lung respir
asthmatic pulm drug deliv	doijamp	asthmatic bronchodilators children
r et genomewide association analysis	identifies	novel e doijour nalpgen
laskysu j markezich	βagonists	significant genomewide association asb
j nitrogen oxides	reduce albuterolinduced	bronchial asthma respiration
white mj eckalbar	med	diverse drug asthma
et al dnah	associated with total	pulmonary lung doisy
genetic b kang variants	plos	one e doijournalpone
whole genome sequencing	identifies	asthma chest
et al crispld lgl	inhibits proin	fetal lung fibro blasts
kaplan f lgl	modulates	fetal lung fibroblasts
smooth muscle cells	identifies	one e doijournalpone
epithelial cells	implicates	βadrenoceptor agonists exp ther
christophe dubus et al effect	doijrmed	dry powder asthma
g didier ganse e longterm	inhaled	clin immunol pract
severe asthma	doijjaip	clin immunol pract
bronchial airflow which	influence	asthmatic immunol e doij
et al et effects	respir	corticosteroid asthma
i	difficult vs severe	pediatric asthma population
et al q variant	increases	inhaled allergy clin immunol
sj hernandezpacheco ilrl gene variations	associated with	inhaled corticosteroids allergy doi
kosnik	m	untranslated asthma lung
tang y song	associated with	inhaled asthma pharmacogenomics
pulmonary et al response	respir j	systematic asthma review
genetic mathur r architectures	are	childhood
ige binding ige expression	asthmarelated	cell mol biol
et al al et predictors	differ with	poor outcome pharmacogenomics
alveolar tissue matrix compositions	anderssonsjöland	doi
al growth factor vegf	doinm	thmediated lung nat med
integrative gui approach	identifies	diverse allergy clin immunol
janahi em inhibition	deaminases	apobec cytidine
d izumi t pathak	vk multiple	one j mol biol
ek loscalzo hall kt pharmacogenomics	doicpt	clinical placebo asthma
lv genomewide association analyses	identify new	new lung loci
n al erzurumluoglu	am	multiple ary disease ancestries
al leveraging	gwas	functional power
al genomewide association study	identifies	european bmc genet doi
genetic association study	dois	uk biobank lancet
f et al identification	med	african american african populations
al glcci et al variants	associated with	tunisian population j asthma
m žavbi m	rs	inhaled allergol clin immunol
sm krajinovic	chauhan	acute asthma exacerbations
improved safety journal	is	improved safety efficacy
quick which	cas	published authors
pharmacogenomics	submit	personalized dovepress
full names	listed in	appendix st louis castromwustledu
complete list	is	able appendix nejmorg
article	published on	nejmorg
g pirozzi m ruddy b	akinlade	swanson n stahl
we	is	uncontrolled asthma
absolute asthma change	assigned	cubic millimeter asthma control
who	was	placebo
greater lung benefits	nct	sanofi liberty asthma quest
especially health care many	have	further lung time
asthma blood asthma fraction	occurs in	severe blood asthma
severe companion article	is	oral gluco corticoid
randomized doubleblind placebocon	s in	full period fig nejmorg
protocol	was	de sponsors
dependent safety commit	mentation	participating ethics center
manuscript drafts	participated in	medical sponsors
previous that	is	hospital
quick take	is available	nejmorg
more patients	recruited	supple mentary appendix
βadrenergic inf that	assigned in	full plasma protocol
secondary bronchodilator use	were	supple
days trial patient	defined as	extension study
severe dupilumab sample	is	also bronchodilator week
interven change	regres	inhaled visit interventionbyvisit interaction
assigned trial intervention	included as	primary model
statistical confidence methods	points	statistical analysis plan protocol
intervention fig	underwent	supplementary intervention groups appendix
lower placebo rate	was	supplementary rate appendix
cubic exacerbation rate	showed	lower placebo supplementary
cubic exacerbation rate	showed	greater exacerbation a
new england journal	selected	demographic intentiontotreat population
volume	means	second expiratory billion
spontaneously treatment scores	is	important difference
p placebo difference change	was	supplementary p fig appendix
cubic milli change	was	lower dose matched
ci placebo difference −	− to	matched placebo difference liters
benefit	was evident	matched intervention period pla
dupilumab dose table	showed	supplementary appendix
ci	was	higher higherdose dose
bronchodilator use	was great	tary placebo appendix
sus	were lower	global appendix the
asthma quality	s in	supplementary expira tory appendix
supplementary placebo groups this	result	lower placebo
transient ap increases	observed	fig supplementary
leastsquares	mean	fev liters
adverse table that	events	period safety population
one patients	included	matchedvolume placebo
obstructive placebo groups deaths	were pulmonary	postoperative knee arthroplasty
adverse events	reported according	regulatory activities meddra version
incorrect dosing that	coded in	clinical symptoms
¶injectionsite reaction	is	highlevel meddra
cationic intervention groups s	cussed	further safety section
supplementary end points analysis	conducted on	greatest treatment benefit
adverse that	was similar	combined safety population table
who	was injectionsite	assigned perma nent intervention
adverse week intervention event	reported as adverse	combined placebo groups
supplementary none	was	supplementary week intervention period
tailed inves narratives	reported in	tary appendix
fev dupilumab efficacy	was	cubic base line ppb
who	showed	placebo
annually which	ml	other asthma
oral asthma venture simultane	confirm	baseline blood eosinophil count
transient blood eosinophil who	had	cubic trial intervention
meaningful blood differences	were	atopic dupilu dermatitis
robust re sults	found	immune eosino phil counts
disclosure forms	are available	full nejmorg
we	thank	earlier excerpta manuscript
campbelltown bz hs gp	ak	regeneron pharmaceuticals
optimal asthma control study	guidelinedefined	asthma con trol
mm jl associ	factors	severe asthma j asthma
uncontrolled review	use	uk general population thorax
jv type inflammation	allergy	low airway asthma
gandhi	rev	clin immunol
human acad sci u	proc	s
concomitant liberty ad chronos	blauvelt	cebocontrolled trial lancet
juniper ef e measurement properties	respir	terpretationofthreeshortenedversionsof
reddel	respir	clinical asthma trials
fulkerson pc	rothenberg	target rev drug discov
when article	receive immediate	immediate notification
when journal articles	notified by	first nejmorg
significant conditions review	summarizes	primarily past
obesity	are achievable	gastroesophageal pathogenesis asthma
additional studies	is	comorbidities
when asthma severity relationships	misapplied	shared symptoms
observed symptoms	result from	independent gerd gerd
unauthorized lippincott williams reproduction	prohibited	article
other which	coexists with many	mutually other
treatment	improve	gastroesophageal asthma adults
only difficulttocontrol proof	considered in	necessary asthma specialist
effect	is controversial	literature
anxiety	associated with suboptimal	affected asthma individuals
symptoms gerd	increase	similar asthma complaints
one adherence recognition	makes	systemic corticosteroids
odds ratio	increase	fold asthma gerd
most discussion	porting	confirmed relationships
that	based upon	breath
unauthorized lippincott williams reproduction	prohibited	article
health administration data	listed below	million asthma
comorbidities	are	asthma
epidemiologic studies	is coincident	nasal term rhinosinu sitis
septal symptoms	result from anatomic	nonallergic gener rhinitis
poly posis treatment	associated with	upper airway disease
ideal management	improves	upper airway disease
mechanism	precede	differing rhinitis
common asthma sleep comorbidity	is	persistent nasal obstruction
generally ph prevalence	termed	western adult countries
unauthorized lippincott williams reproduction	prohibited	article
approximately prevalence	is	pediatric studies
patient some	include	chest
esophageal asthma therapy	is	gerd
thus airway symptoms	pose diagnostic	respiratory disease
symptomatic asthma number	is	undefined albuterol subset
systemic sphincter corticosteroids	cause	similar gastric acid gerd
larynx	defined by	such therapies
episodic which	is difficult	broncho larynx spasm
affected individual	shows	usually muscle wheeze
unauthorized lippincott williams reproduction	prohibited	article
narrow flow aperture	is	immediately relief
when vcd	misdiagnosed with	tomatic diagnosis
psychological dysfunction	assessed for	thus asthma anxiety
factors	are	vcd
inspiratory cord loop	is	semicircular shape
expiratoryinspiratory flow ratio	reported in	vocal cord dysfunction
vocal speech therapist	are necessary	very speech pathologist disorder
aggressive bronchodila tor condition	cating	only host irritants
unauthorized lippincott williams reproduction	prohibited	article
flow	ls	inspiration expiration
flow	ls	inspiration expiration
deaths	are essential	most united death
asthmatic who	wheeze	irreversible airflow copd
anticholinergic therapy	support	effec asthma
separate others	share clinical	obstruction treatment exceptions
normal bmi weight	are	greater kgm
total weight fat role	have more	cell
asthma symp toms	attempted	important breathing factor
mis diagnosis	is	obese indi viduals
nevertheless clinician	depend	weight
unauthorized lippincott williams reproduction	prohibited	article
problems	is	preceding asthma
finally asthma therapy	associated with	chologic corticosteroid resistance
fewer	be optimal	mental health specialist
clinical reduction	improve	asthma asthma
unauthorized lippincott williams reproduction	prohibited	article
combined sig prevalence	is	two
rather presence	reported in	also attention deficit children
pediatric development	report	behavioral behavioral
occasionally highdose	influence	typical spirometry asthma
systemic corticosteroids asthma physicians	is	generalist
legal asthma death publications	nology	clinical allergy asthma
papers	highlighted as	outstanding interest
additional references	found in	current world literature issue
european eur respir	rev	european countries survey
optimal asthma control	shows	frequently guideline therapy
boulet lp influence	respir	comorbid asthma
respiratory psy infections	provides	upper disease
price d impact	rev	clin immunol
ten al risk factors	respir	difficulttotreat exacer asthma
logistic regression findings	recruited from	chronic sinus disease
et population study	plos	et j wang comorbidity
comorbid individuals ities	quantified in	less perinatal individuals
allergic cruz aa rhinitis	update in	world health orga
lp asthma control	a	polypoid airway rhinitis
unique dust mite that	reports	asthma
braunstahlgjkleinjanaoverbeekseetalsegmentalbronchialprovoca tion	induces nasal	allergic rhinitis patients
et nasal allergen provocation	induces	upper allergy clin immunol
havemann bd henderson	elserag	systematic reflux gut
asthma	describes	lockey rf et al upper
clinical research study	castro	efficacy
prospective symptoms	describes	asymptomatic control acid gerd
unauthorized lippincott williams reproduction	prohibited	article
prospective trial	demonstrates	asymptomatic asthma control
suppressive et al therapy	am j	asthma outcome
gastrooesophageal reflux treatment	revs	adults
upper airway which	describes	vocal cord motion
inspiratory dysfunction	was	normal spirometry
et al tiotropium	is noninferior	bargarg lung patients
chronic paper	efficacy of anticholinergic	anticholinergic paggiaro p drugs
addition	demonstrate	clinical asthma addition
pakhale s doucette	comparison of obese	et s obese
nonobese people	exploring	asthmaobesity interaction chest
obese physician data	excluded in	obese individuals
scott healthrelated who	risk of	doctordiagnosed asthma chest
med n almeida op	changes in	prevalence
chronic disease prevalence	reports	cardiovascular disease
relative confidence risk	showed	tm et al adhd
fasmer ob	halmoy	eagan attention deficit hyperactivity
disorder	associated with	bmc psychiatry pub
prospective community study	dg	young et al adults
mental health problems	am j	health united states survey
urrutia i	aguirre	u pascual patients j asthma
limited asthma control	shows	psychiatric gamble j morbidity
stress	modulate	sareen j asthma
unauthorized lippincott williams reproduction	prohibited	article
ti agreement	register	health data
overall objective	studied by	asthmarelated health care registers
kappa	linked	questionnaire
different time windows	was	month window kappa
indepth questionnaires	found	general care research purposes
ri	brew	bronwynaav
later admission baseline patients	assessed on	prior technique counseling discharge
higher symptom control	results	significant inhaler device groups
c authors	documented for	elsevier king saud university
chronic that	is	socioeconomic burden
moreover women	suggest	reduced rescue life
several mechanisms	proposed	different females
prevalent hyperresponsiveness	suggested	different males
diagnostic elsevier rights	give	diagnostic elsevier ltd
ti	targeted	today immunoglobulin e
allergic asthma gina review	is	allergic trial asthma
resistant article	classified by	mainly neutrophils
convincing gst genotypes	was	asthma outcomes
ti	elevated	circulating asthma
stress severity andor we	increases	thmediated asthma
venous asthma control blood	recruited from	quantitative polymerase chain reaction
psychological differences	were evident	psychological elsevier inc
asthma quest phase	randomized	doubleblind
positive asthma quest trial	inhibits	moderatetosevere dupilumab asthma
primary efficacy endpoints	is	absolute prebronchodilator week
biologic phase that	represent	inflammatory biomarker levels
manner elsevier rights	is	manner elsevier ltd
here work we	is	meaningful health industry astrazeneca
additional information	is	specific patients
earlylife severity events	are	lung function decline
dynamic th interactions	facilitated by	longterm asthma consequences
better definition	is	severe childhood asthma
why asthma patients	respond	glucocorticoid therapy
airway they	are	asthmatic gene airways
asthmatic who	are	glucocorticoid therapy
nominal respimat addon therapy	improved with	disease severities
ti	cytokines at	asthma
areas	highlight	unmet
asthma medication use	objective	diagnosed prepregnancy
exploitation des donnees	pour	hospitaliere databases
cohort	selected from	first qapd
significant rate ratio differences	included	adjusted rate ratio ci
higher use	conclusion	hormonal asthma changes
ti symptoms	paradox	asthma
mart	is	paucisymptomatic asthma
surely hypothesis	are	longitudinal studies
based studies	is	complete disease
which	have uncontrolled	severe asthma
au	palumbo	ml
here cortisol we	lead to adverse	stressful gc therapy
methods	searched for	potent gc gcs
empirical gc receptor detection	suggests	asthmatic elsevier inc
new methods	is	channel activity
metaanalyzed pica	aim international	pediatric asthma population
therapeutic asthma targets	detail	science lung models
ab objective	chw	certified lowincome minority chicago
coprimary outcomes	delivered in	past test days
participants ages majority	results	past asthma control asthma
that	include	unique research challenges
urban community pharmacists	aims	dimensional disease care
serum ige serum ige concentrations	determined for	regardless ige concentrations
benralizumab efficacy benralizumab	have	regardless ige concentrations
camkii nanoparticles	inhibiting	allergic asthma
allergic murine findings	is	such drug delivery asthma
au al	said	a
omalizumab therapy	targeting	the
objective assessment	has many	expected addon omalizumab treatment
post hoc	asthma with	eosinophilic monoclonal asthma
clinical exacerbation rates change	methods	lung function
adverse event profile	included	earlyor lateonset earlyor asthma
placebo reslizumab	produced larger	earlyonset elsevier ltd
picroside i	inhibits	tbetgata asthma ratio
standard protocols protein expression	methods	western blotting
moreover th it	results	tbetgata dosedependent manner
picroside i	conclusion	promising asthma
environmental this	is	public policy implications
it	is	appropriate treatment
pathological study	is	cognitive laboratory asthma
d asthma	overview of	past
here vitamin d we	been enormous	bronchial vitamin asthma
that	searched for clinical	analysis
improved asthma this	suggested	disease process
exact vitamin d supplementation	influence	antiinflammatory hs journals inc
other molecules	confirms	field
share	reduces	selected airway inflammation il
acetic safety acid	indicates	elsevier inc
inflammatory it	is	three phase iii studies
significantly it	plays	asthma
nasopharyngitis tract infections conclusion	met	different pharmaceuticals inc bipi
st model we	remains	therapeutic murine drugs
ti azelastine	potentiates	antiasthmatic dexamethasone murine
therapeutic glucocorticoid findings	are among	inflammatory antihistamines conditions
global quality standard	is	severe improvement asthma
providers patient advocacy groups	have severe	severe quality asthma
pulmonary function subjects	offers	aes rescue study
study concluding study doxofylline	improved	asthmatic patients
higher control test scores	assessed	male airway asthma
pharmacogenetic studies	examined	genetic asthma
asthmatic scenario	studied for	neutrophilic asthma
carnosol	is	allergic asthma therapy
physicians	had	asthma patients
ti	exosomes	important asthma inflammatory
present we	is	asthmatic microenvironment
poorly gina guidelines pulmonologists	understood according	obese lung volume subpopulation
obese interval we	came	poor ics stepup therapy
obese eosinophil that	improved	lower fvc
we	seems	poorer patients obesity
negatively amaranth r conclusions	correlated with	clinical risk preschoolers
solving	sleep	electronically asthma
sleep cbti we	associated with poor	biological asthma control
asthmarelated utilization treatment outcomes	methods	baseline weeks
potential	has	current management practice guidelines
ti blood biomarkers	eosinophils	treatment asthma
wide some	are complex	appropriate treatment
exacerbating we	describes	biomarkers
high blood eosinophil counts	defined	frequent exacerbations
single measurements	conclusion	clinical settings
suboptimal symptom study	have mild	mild united kingdom
asneeded reliever medication	conducted with primary	work productivity impairment scale
higher step who	included	more emergency department visit
mild asthma	imposes	ongoing treatment adherence
authors	were	elsevier king saud university
far action purpose	is	pharmacological asthma approach
synergistic action mechanisms	studied through key	active plasmon resonance assay
spr glabridinptgs	results	good m kd value
chinese that	exerts	clinical asthma
nigella sativa supplementation	improves	asthma control
pulmonary function this	ltd	multicentre blood trial
amygdala	regulates	paraventricular asthma attack
conclusions asthma induce	aims	neural asthma attack
month followup results	have	early asthma selfmanagement adolescents
severe ti who	characteristics of	treatment
fully adult asthma who	used in many	realworld setting
treatment alternatives	evaluated	omalizumab
alternative disease control	included in	alternative omalizumabineffective therapy
severe alpha who	affect	eosinophilic ent
ti emodin alleviates	activated	alternatively macrophage
asthmatic aam it	suggest	potential asthma
changes	associated with	circulating microrna immune
immune it	is complex	serological asthma diagnosis
so expert review	research	pharmacoeconomics outcomes
future we	affect	allergic life diseases
protective effects	alleviate	casticin
thus beasb casticin	isolated from	pathological th cytokine asthma
global asthma control test	conducted at	low asthma severity
significant correlation	found between	asthma symptoms
vitamin d deficiency	is	significantly asthma severity
glutamate	carried	key asthma
proinflammatory il effectiveness	is	controlled trials
au	younis	us
tofacitinib citrate	reported in	eosinophilic asthma
triple lung therapy	is of	regular aco
ti mirnap	attenuates	airway asthma
mirnap	expressed by	airway mmp
lavage fluid leukocytes	used	western mucac protein blot
significant lung effects	decreased	cyt treatment
therefore mucac protein compound	inhibits	allergic asthma
ti indoor air quality	has unrecognized	unrecognized acrolein
previous studies	continue	unrecognized formaldehyde acrolein
huanglong antitussive ti huanglong granule	relieves acute	acute asthma
pulmonary study	is devoted	possible hl lipidomics
differentially lipids	divided into	heatmap enrichment analysis
furthermore ceramide correlations	observed with	etherlinked phosphatidylethanolamine pee
conclusion hl granule	improve pulmonary	alternative asthma
ti	interactive parental	parental health care utilization
rural health services which	is	highest prevalence state
educational telephone intervention	delivered	missed telephone surveys
severe asthma asthma	results	control
conclusion asthma education	associated with better	rural asthma areas
shared study objective	are	clinical trial design
important asthma advantages	is	different trials
immunization	are suboptimal	effective treatment asthma
here we	is	smooth muscle cells proliferation
severe study	are on	severe prevalence asthma
characteristics exacerbation frequency	were	severe asthma asthma
increased	authors	further elsevier inc
still aim	is	molecular network pharmacology
biological antiasthmatic effects	methods	cck vfitc staining
ho	results	ncih mucac cells
network which	alleviate	polygonum asthma
il ovaspecific ige igg	injected	well lungs
il serum tangeretin	results	histopathological lungs
swiss albino swiss drug	conclusion	allergic asthma
ti yupingfeng san	inhibits	inflammatory
ypfs	decreased	inflammatory inflammasome asthma
scientific medicine evidences	is	chinese medicine plants
primarily ingredients	results	thereby gamma asthma
however immunologic equilibrium safety	conclusion	functional ingredients
pathway	associated with	pharmacodynamic response
better we	is important	genetic histamine asthma
maximal effect response	used	genetic pd response parameters
also cc genotype	associated with	lower emax p
measureable histamine variability	is important	personalized disease treatments
diagnosis medication we	is	clinical aco
histological ovalbumin tpdrhein	is	efficient asthma therapy
silent asthma he	is	silent muscle chest
evidence	reveals	hopefully asthma therapy
basically agents	become available	regardless adaptive
combination	was around	monoclonal antiobodies omalizumab
side effects	results after	prednisolone
peripheral asthma who	be effective	entire t spectrum
soufeng yuchuan decoction	mitigates	ovalbumininduced lung damage
ovainduced asthma model which	is	vegf
suboptimally agents	linked with	pathogenic elsevier inc
pd	suppressed	antiallergic therapy
two mu article	plays	asthmatic maintenance patients
more attention	focused on	asthmatic risk assessment patients
purpose objective	is	key asthma pathogenesis
common gene that	subjected to	asthmarelated targets pathways
identified enrichment they	results	inflammationrelated nfkappa b
physicians	conclusion	fatal triggering consequences
how asthma we	improve	dialogue
good communication empowering	is	available language article
epithelial pyroptosis	promotes	airway murine
model	diisocyanateinduced	asthma
however cell death role	leads to persistent	tdiinduced asthma
experimental asthma mouse model	detected	vivo study
increased inflammasome cleavages	found	beta airway ige
epithelial pyroptosis	suggest	tdiinduced treatment asthma
cellular which	recognized	great effector asthma
therapeutic which	is	allergic airway asthma
asthma control	were present	trafficrelated sources
ti wentong decoction	cures allergic	bronchial the
asthmatic eos work	is	clinical eos asthma
expression content	determined	other lung tissues
moreover il expression	decreased	model group
eos apoptosis	accelerate	asthma antiapoptosis
goal	was	eosinophilic asthma
weeks addon therapy	received	oral corticosteroid ocs use
questionnaire score exacerbation rate ci	received	extended elsevier inc
how management	recommends	recent gina recommendations
osthole	attenuates	experimental macrophage asthma
osthole	inhibit	potential nfbmif asthma
urban we	targeted	controlled pa practices
costeffectiveness elsevier rights	attends	relative paasthma outcome interventions
tracheal mucus review	are responsible	relevant mast cell asthma
comparable puff bid	connected with	desired puff bid
ti tectorigenin	inhibits	inflammation
aim	was	underlying guinea mechanisms
guinea ova	tectorigenin	then mgkg tectorigenin
pulmonary guinea functions	decreased	myeloid beta pikk beta
therefore tlrnfkappa b tectorigenin	conclusions	allergic asthma
oxidative asthma we	is	therapeutic flavonoid asthma
ppis proton pump goal	is controversial	nonasthma ppi subjects
cox regression models	conducted	adjusted hazard hr
adjusted ulcer hr	was fold	more ci ci
patients	demonstrated	regardless age gender comorbidities
increased healthcare impact	associated with significant	disease patient healthsystem outcomes
lobeglitazone	attenuates	airway inflammation
lb	decreased inflammatory	allergic asthma
novel drug delivery that	is	compliance potential asthma management
ti aster tataricus	attenuates	asthma
ra fraction	revealed	lung inflammation
asthma objective	linked	present asthma patients
rrs rate differences rds	formed	quasicohort approach
protopathic risk	attenuated	current icss
ics use	appears	increased asthma budesonide
high saba inhaler use	increase	asthmarelated healthcare utilization
gubenfangxiao decoction	modulates lipid	lipid the
ampactivated kinase ampk results	quantified hypogeic	asthma remission
spr inhibition	attenuates allergic	allergic asthma
which	is	spr rac
ti	protects against	asthmatic mice model
ovasensitized ovaspecific levels	treated with	ovasensitized lung mice
altered expression	results	cavidinetreated lung ova
cavidine	reveal	clinically asthma
cellbased therapies	about	chronic lung diseases
cellbased stem therapies	is	thus development life
new uses	is	important innovation
respectively correlation	affect	thyroid enzymology
ti effects	pre	mitedriven murine models
however ovalbumin model	suggested certain	clinical relevance
ahr we	measured	regulated lung homogenates
erk phosphorylation	results	asthma phenotype
limited elsevier rights	conclusion	limited asthma phenotype
clinical airway remodeling	is	clinical airway airway
many health systems	contribute to asthmarelated	medical asthma guidelines
robust evidence	methods	clinical group
healthpromoting which	conclusions	primary asthma management
ti integration	reveals	therapeutic
paeoniflorin treatment	is	allergic asthma
subsequently we	sensitized	transcriptomic data sets
potential target proteins	results	oxidative fatty acid stress
beneficial which	has	inflammatory system level
ti fangxiao formula	alleviates	airway rats
obviously results	is	asthmatic tgfbetasmad patients
here medication we	associated with suboptimal	inhaled asthma andor medication
consistently head hair samples	recruited	liquid tandem mass spectrometry
quantifiable dose response drugs	detected in	lighthaired hair individuals
drug concentration data	conclusions	inhaled therapeutics
doxofylline	pooled from	superior efficacysafety asthma
preventative information	investigated	patient asthma patient symptoms
abnormal adam expression	causes	chronic airway obstructive
fibrotic human lung adam	develop	aberrant airway adamegfr
potential asthma concerns	authors	asthmarelated elsevier inc
paediatric patients	enrolled paediatric	cytometryassisted flow immunoassay
control il control concentrations	results	significantly control
decrease	conclusions	il il il asthma
lower leg growth	was	inhaled ellipta inhaler
lower leg length	recruited into	knemometry
ci	findings	adverse noninferiority ff
jig	c	ther journals inc
physicianreported asthma	control	threeyear reallife
subsequent omalizumab this	showed	longterm pharma gmbh germany
oxidative that	modulated by	obesityrelated elsevier inc
original combination aim	shown for	clinical asthma therapy
adverse drug reactions	scored	subsequent bufomix easyhalera r
adverse drug reaction	results	dry powder use
results	conclusion	clinical bufomix easyhalera practice
strongly benralizumab	been	nasal symptoms
communitydwelling emi use	play	improved ics refill adherence
da cruz	augusto	cezar
alves de lima maria	do	carmo
lpsfcr	is	inflammation
cold metabolomics it	is	chinese medicine
quantitative proteomics	reveals	slca
atpa expression	contributes to	inhibitory acupuncture
oxidative stress results	suggested	effective mouse asthma clinic
herbal cocktail	suppressed	antiasthma activity
dfsg	is	repeated der p
chlorogenic ngml il beta	inoculated with	il beta
inhibited mucac expression	results	chlorogenic il beta
therefore mouse dfsg	suggest	chronic asthma treatment
well cart applications	have	clinical act protocols
here we	used in clinical	incremental challenge methods
doubling crossover decrease	investigated in	cumulative visit
min post challenge	demonstrated	auctzbased postdiluent baseline endpoint
provocative bolus dose	resulted in	considerable intrasubject variability
incremental confidence results	had	clinical methacholine challenge methodology
adverse il events	found on inflammatory	chronic pef daytime asthma
primary insights	known about	asthma population
incorrectly purpose	are chronic	pulmonary community lebanon
tool patients responses	developed	many variables
when it	answered	p
one	showed	proper patients
ti	changes in	asthma maintenance patterns
almost nothing	issued	asthma maintenance therapy
laba utilisation	compared with	alternative maintenance drugs
younger laba p	decreased from	alternative maintenance therapy
who	implications	alternative hs journals rights
peripheral blood all	associated with	future asthma exacerbations
many treatment studies	is	therapeutic p mapk asthma
omic data that	are	greatly asthma
vivo study	ilq	enhanced drug delivery bioavailability
antiasthma pharmacokinetic effect	characterized	ilq suspension
low interferongamma dose	results	better suspension group mgkg
ilq suspension ilqsmedds	showed	pharmaceutical asthma
ti	repositioned	such sepsis asthma
tremendous drug development we	consumes	such sepsis asthma
gubenfangxiao decoction	ameliorated	remission stage
gbfxd	is	microbiotaacetatetregs axis
choi	won	seok
inhibition	suppresses allergic	allergic lung inflammation
allergic isobutylmethylxanthine which	is	allergic isobutylmethylxanthine ibmx
allergic lung inflammation	evoked by	alone murine asthma model
mast levels	enhanced allergic	inflammatory mcp mediators
results	demonstrate	bacterial pde infection
singleblinded	randomized	controlled trial
improved asthma control	is high	specialized image format
genetic that	is	right ics time
clinical relationship	showed	mg peak expiratory flow
hoc analysis	generated	fixed effects inversevariance
previous mu l ranges	increased	comparable changes
l study enrollment we	identified	eosinophilic baseline blood asthma
ti tyrosol	improves	ovainduced rat model
obtained tyrosol	is	ovainduced rats
financial incentive	affect patient	patient choices
controller medicines	experiment	asthma
patient preferences interventions	receive	better asthma medicines
helen	marks	guy b
ab background	remain unclear	biological lung inflammation
study	purpose	experimental n asthma
inflammatory protocol profile	sensitized with	p vacht lung
therefore mapk dehydrodieugenol	attenuated	asthmatic patients
ri goncalves lidioaau	novelli	fernanda paula roncon
current rf formulation combination	were of more	thus lung mechanics
ti formononetin	attenuates	airway inflammation
fmt	considered as	oxidative airway asthma
ab objectives	betaagonists	allergic addon component
mean end change	was	standard asthma safety
well l incidence	received	placebo groups
allergic bid	failed	acceptable safety profile
ti	eliminated patient	patient asthma
medication	interrupted	time series analysis
socioeconomic asthma intervention	inhaled	socioeconomic asthma status
endotoxin	examined	increased asthma children
potential	is	clinical asthma patients
kang	won	jun
cho	won	gil
microscale curplgadpps	considered	lungtargeted asthma therapy
oi kang	won	jun key
fc gamma riiia receptor	targets	eosinophil action apoptosis
same time point benralizumab	show	reduced mg p
antieosinophil benralizumab	suggest	most ocs patients
park	sang	jun
ti inhalation	ameliorates	essential mentha piperita
collagen deposition goblet cell activation	exhibits	signaling pm pathway
ti jiaweiyupingfengsan	attenuates	innate group lymphoid
airway jwypfs	increased in recent	allergic asthma
ti tilianin	attenuates	allergic asthma
allergic dust mite that	is	tilianin
purpose we	investigated	hdminduced asthma mouse model
allergic hdm tilianin	determined by quantitative	inflammatory infiltration cytokine levels
airway tilianin	decreased	also transcription factor irf
tilianin	suggest	dendritic irfil cells
ti icariin	protects hippocampal	endoplasmic reticulum stress
rat hippocampal rat which	cleaved	mechanistic asthma icariin
sophoricoside	ameliorates allergic	allergic sophora asthma
sophoricoside	differentiation	allergic mast cell activation
nonetheless gina reinforcement	suggested	acute asthma exacerbations
omalizumab	restores	patients
thus ppa omalizumab	characterized by eosinophilic	eosinophilic corticosteroid resistance
we	suggest	early program
tslp asthma which	found	chronic asthma asthma
lower ngml concentrations	has	future plasma copd
chronic study	play	life qol life adherence
standard deviations	searched for	asthmarelated pcaq inhaler it
asthma symptoms	results	ci
educational interventions	improve	significantly asthma severity
efficiently kluwer health inc	is	efficiently health outcomes
foxp cells tbet levels	induced in	western blot analysis
addition mxdt	inhibited	foxp tbet
molecular mechanisms	has antiallergic	thth cytokine balance
phosphorylatable sphingosine analog	induces	smooth muscle
cellular that	causes respiratory	cellular mechanisms
corresponding stat gata which	alleviate	strong cornerstone
however lncrnas	plays	tregth balance
ror gamma interaction	performed	dual luciferase reporter assay
endogenous rna cerna microrna	inhibit	though ror gamma t
ultimately lncrnamicrorna axis	sponge	clinical disease
conditionrelated life impact unmet	be substantial	conditionrelated life impact priorities
prespecified literature that	identified by	important treatment adherence
pace treatment impacts	were	sleep relief
routine life considerations	have	discrete choice experiment survey
proven effectiveness	be numerous	contractile asm
lour pers	root on ovalbumininduced	allergic asthma rats
mucin ac i kappa b	evaluated	lung tissues
i kappa b	reduced	p laurotetanine
signaling nfkappa finding	exerts	potential antiasthmatic drug
ti	compared	fluticasone propionateformoterol
however sleep disturbance fpform	searched	lower nasopharyngitis
longiflora desf pichon	improves	airway a
widely south xylopodium	is	inflammation
immediate th cytokine production	performed	addition hplc extract
histopathology analysis quantification	obtained by	il immunoassay
ethnopharmacological use	are typical	complementary plant extract
usefulness ethylene diamine	used for	such children adults
clinical trials we	methods	concomitant medication control type
closer medication oxygen medications	included	theophylline subgroup difference
other side we	is	acute asthma exacerbations
ti	modelbased clinical	clinical pharmacology profiling
lebrikizumab pharmacokinetics pk	is	graphically exposureresponse asthmatics
graphical exposureresponse analyses	count at	numerous blood eosinophil baseline
flat exposureresponse relationships	described by	exacerbation rate
inflammation exacerbations	is	meaningful elsevier ltd
asthmatic ifngamma gene which	cells	infectious allergy th
ti guizhijiahoupuxingzi decoction	attenuates ovalbumininduced	ovalbumininduced allergic
mrna bronchoalveolar lavage expressions	determined	real pcr qrtpcr
however ghx treatment	decreased by	mrna tbet p
tolllike tlr signal they	conclusion	allergic future
ti bushenyiqi formula	ameliorates	murine chronic
gsh oxidized glutathionegssh ratios	suppress chronic	bronchial atp lung
why asthma bsyqf	suggested	airway
careful attention	contraindicated for	asthma symptoms
ti modified sijunzitang	attenuates	murine model
yet study	used in traditional	possible antiasthmatic mechanism
regulatory t teff	examined	mtorc signaling mtorc pathway
furthermore treg msjzt	results msjzt	p mtorc kinase
chronic teff which	inflammation in	signaling pathway
however asthma studies	is	medicaid pediatric texas medicaid beneficiaries
also beneficiaries	described	pci intervention
least pci who	results	total asthma pharmacy claims
subsequent studies	underusing	widespread implementation
revisiting	focus on	wnt signal transduction
wnt signalling	is	therapeutic asthma
il treg expression	regulates	asthmatic airway inflammation
ti micrornap	promotes	asthma kinesin
epithelial kif it	is	type immune helper type mice
ti preparation characterization	loaded	invitro quercetin
therapeutic they	decreased	proinflammatory asthma
assessed omalizumab outcomes	affect	allergic pretreatment biomarker
patients	compared	available time periods
months index date	findings	elsevier inc
it	is	really mild
however we	suggest	metaanalysis
primary outcome	used for statistical	statistical asthma stata analysis
daily dose	results across	three budesonideformoterol groups
conclusion	reduce severe	persistent summary asthma
major type it	considered	disease
asthmatic treatment that	focuses on	thus exacerbation
related cdc mohfw	methods	simplified manner
positive this	results	hence disease progression
asthmatic patients	remain cautious	asthmatic research data covid
camellia japonica oil	suppressed	gata il
million people	background in	new antiasthmatic drugs
active c japonica ingredients	evaluated	asthma murine model
study	control	il il il tnfalpha
il cell transcription it	results	morphological antiasthmatic lung
oleic drug acid	conclusion	major c japonica oil
greater treatment who	was	budfm
current guidelines	encourage	asthma pharmacotherapy
ri	paoletti	giovanniabc caruso cristianoaar
oral asthma drug that	induced	earlier gabaar ligands
persistent phase ii	randomized	persistent asthma
significant improvements	is	comparable tolerability placebo
asteraceae	reduces bronchial	bronchial th
l l asteraceae	used in brazilian	e murine asthma
mucous lung remodeling	sensitized	th allergen sensitization airway
total number	results	p e prostrata
results	conclusion	ethnopharmacological murine plant
ri carmona fabioe	ramalho	fernando silvag borges
ti hydroxysafflor	yellow	ovalbumininduced guinea
beta infalpha ifngamma hsya	examined	mapk signaling mapk pathway
sirocco calima trials	form	principal terranova review
ti	changes of	cdcdfoxptreg cells
thth cdt it	selected	further research
eosinophil decision makers	published	therapy
then calculated	defined as	final model models
models	results	severe risk score p
eosinophil risk stratification cci	conclusions	managed care pharmacy
several bronchial asthma study	ypg	ba
ppik ppkb detected	divided into	il pip pip ilgb
also kidney yang which	indicated	traditional medicine
three that	attenuate	signaling pathway cell proliferation
itraqbased proteomics	reveals	gubenfangxiao decoction alleviates
possibly pikakt which	is	molecular cra
asthma drug review	revealed	gpcr asthma treatment
asthma review	are	gpcrtargeting asthma asthma
widely population which	developed	routine practice
adherence patient adherence tool	was	community pharmacy practice
structured practice evaluation who	used for	adapt study
appropriate reimbursement uptake	results	also normalization
full community pharmacy normalization	conclusions	pharmacy practice reimbursement models
present activity gssg dsr	suggests	allergic asthma management
nocturnal copd review	showed	inflammatory airway diseases
therapeutic inflammation properties	used by indigenous	phenolic oxindole acids
ovasensitized murine controls	identified by ultra	lavage bal lavage tissue
mg levels	results	significantly mg kg
asthmatic ale	have promising	allergic asthma
ri	ramalho	de azevedo bruna
cestarid	cunha	thiago mb de freitas
oi	ramalho	de azevedo bruna
losartan treatments data	exerts	opposite airway asthma
inhaled airway corticosteroids	suggests	therapeutic index
allergic who	asthma	table revision
clinical postmarketing surveillance	is	weeks ige levels iuml
week multicenter study	methods	such emergency room symptoms
systemic asthma outcomes	evaluated in	dte subgroups
findings	conclusion	allergic dosing asthma
clinical lung mechanism	levels	reduction
justicia procumbens extract	suppresses	dw
dw	is	inflammatory antiasthmatic agent
stepdown omalizumab purpose	are	allergic asthma saa
than oma dose	had	previous stabilization
pulmonary fev fvc oma	was	severe emergency assistance
conclusionsthe omadore study	found	progressive dose reduction protocol
ti patientreported outcome that	instruments	adherence behaviours
patientreported outcome instruments that	was	inhaled maintenance asthma
positive measurement iv	conducted	evidence
negative i	screened	marsa questionnaire ii marsa
results	highlighted	available reliability pros
sleepbehaviour leukotriene receptor antagonists	undertaken	well adr efficacy
ri	chew	time hernandezpacheco nataliaaay
that	showed	allergic asthma
treatment we	learn by	treatment what
systematic adherence approach	increase	health conditions
ma huang tang	ameliorates bronchial	bronchial asthma tlr
however antiinflammation mechanism	used	mht
objective study	identifies	bronchial mice
related trachea genes	constructed	immunohistochemical expression staining
six mht compounds	showed	signaling pathway
discussion	mitigate	allergic pathway asthma
functional sensitivity measures	were	suspected cva
daily administration	report	immunotoxicological mice
respectively conclusion constipation	had	pathological asthma association
gene silencing	is	allergic airway inflammation
gene	screened in	sections lung cytokine profiles
moreover rps knockdown	knocked	transcriptional hdmchallenged lungs
ameliorates	be	allergic airway inflammation
patients	admitted with	spanish university hospital
increased inhibitors levels	were	young hospitalization patients
active intervention dose	adopted	asthma management
literature search	conducted in	pubmed
primary asthma studies	used at	systematic reviews
gina global addition gina initiative	used for	core components
commonly action duration	were	frequent intervention dose measure
most inhaler technique studies	appear	c elsevier inc
who	overlap	clinical aco course
first fpform khaler bti	is	now asthma maintenance treatment
finally lung we	review patient	patient bti device characteristics
clear easytouse inhalers	remain low	how care
placebo that	modify	potentially precision drug asthma
ti cmtb	ameliorates ovalbumininduced	allergic ffa
thus mucin results	known	allergic c mtb asthma
ti	optimizing	severe asthma
optimal illness dose	is of utmost	interindividual treatments
flowindependent foster r dpi	aims	also foster r nexthaler
few asthma medication data	set	high health care amr
estimates	classified as	high comorbidity index amr
increased health care costs	results	high medication p
managed care rights	conclusions	managed care pharmacy
alsahli	mohammed	a
thyme oil alleviates	ovainduced bronchial	bronchial asthma
biochemical power results	is	il eotaxin pgml
first thyme oil	pgml	antiinflammatory ovainduced lung
patient pgdcathdp pathway	believed	defined patients
hirsuta spach rupr	attenuates	airway inflammation
well tnfalphastimulated ncih results	used in	allergic asthma
eosinophil it	published	improved treatment future
linear modeling regressions	conducted	elevated eosinophil group
total hospital costs	results	elevated asthma eosinophils
peripheral blood eosinophil level	elevated peripheral	managed care pharmacy
weeks body weight	demonstrated	smallmolecule injection benralizumab
which	is	corticosteroid betaagonist combination
comparative dpi prescription	used	preferential dpis asthma
aim	was	mild fixeddose montelukast
overall symptom assessment	randomized	vital treatment period
well safety profile	c	elsevier inc
total cost	estimated at	higher healthcare resource asthma
dk	exerts antiinflammatory	phorbol antiinflammatory myristate
dk	suggest	therapeutic mucus asthma
thymic stromal	lymphopoietin	therapeutic
longterm safety	are in	tslp blockade
healthy lipid profile parameters	collected from	serum total lecithincholesterol acyltransferase lcat
mda asthma level	results	asthma group
broadly inhibit	include antiinflammatory	pulmonary asm disease
ti	evaluating	fluticasone furoatevilanterol
individuals	mixedmethods	patient
study	evaluated	pulmonary disease copd
twophase mixedmethods study	recruited from	semistructured telephoneinterview phase qualitative
more asthma individuals	mean	previous maintenance medication
majority	conclusion	key treatment
specifically we	identify potential	endogenous asthma patients
ti blockage	attenuates allergic	sphingosinephosphate allergic
also challenge results	implicated in	allergic sp asthma
au	spear	ml
myers	deborah	a
genetic minority underpinnings	failed	racialethnic groups
response asthma effect	contributed to	ovachallenged antibody ila mice
methods	sensitized	corresponding ila periods
ovachallenged combination treatment	increased	up lung tissue
down p which	conclusions	profound glucocorticoids insensitivity
three canisters	tend	healthcare country
mg qw	evaluated	eosinophilic benralizumab asthma
novel dosing regimen	causes enormous	gerd
when disease patients	remains	direct corporation orion pharma
allergic hdm challenge	lccs	allergic asthma symptoms
clinical zpbp gene formulation	lowers	allergic zpbp mice
clinical airway that	are immune	novel asthma
only mexican study	recommend	pharmacological response
new acceptance dpi	is	approved dpi
two doses	delivered via	breezhaler r
low mu g doses	is	respectively twisthaler r
mu g	was	two three two treatment
four treatments	was	adverse safety events
formally mf	conclusion	corresponding ics doses
when stopping rule	noted	company
also comparison	concluded	mepolizumab
required side concentration	are	confirmed drugdelivery asthma
composite design ccd	was	spraydrying process
relative c copolymers	results	basal cell lines
microspheres	conclusion	public asthma health
ri sreeharsha nagarajap	pottathil	shinuaan
ti	inhaled	corticosteroidcontaining treatment escalation
realworld controller therapy studies	is	treatment decisions
b	objectives to	resource utilization escalation
fill	estimated	perpatientperyear pppy hcru
ambulatory care visits	asthmarelated	asthmarelated escalation pppy
asthma who	escalated	managed care pharmacy
ti	testing	routine implementation framework
practice we	placed	well asthma service model
methods	tested in	defined metropolitan sydney
preparation total	showed	correct baseline study
significant elsevier rights	result in greater	significant elsevier inc
human we	play central	asthmalike lung disease
tlr mu	pamcsk	before sendai virus challenge
viral lung virus challenge	caused	allergic type inflammation
treatment	suggest	acute initiation asthma
pm	inhibits	sod microrna
pm mir	is	potential asthma treatment
differential safety tolerability pharmacokinetics	generated on	firstinhuman study
randomized murine asthma doubleblind	evaluated in	controlled firstinhuman study asthma
respiratory tract infections	inhibited more	more placebo
fully asthma results	is	allergicinflammatory diseases
abbvie inc	sponsored	data analysis manuscript
most pharmacy services	are	objective community asthma
measured care controlseverity	selected	life hrqol life adherence
respectively care evidence	screened	outcomes
managed care rights	help	managed care pharmacy
further exploration	is important	found signals
suhuang antitussive capsule	inhibits	inflammasome activation
reticulum stress	asthma	cough variant
pulmonary findings	associated with	clinical cva patients
new safety signals	pooled sygma	clinicaltrialgov identifiers
oxidative ascorbic study	supposed	pharmacological ascorbic studies
ab objective	reported	pulmonary disease
setting	retrieved from	patient insurance research database
patients we	divided	statin
respectively ahrs cls	analyzed through	renal ics failure
aco cohort	were lower	combined os statins
different study approaches	expected	medicine future
worsen lung symptoms	decreases	particular addon life
qol perception	were addedon	validated questionnaires
eosinophilic prebronchodilator results	results	controlled trials
real life experience	conclusion	better asthma qol
ti	targeting	myristoylated phosphorylation alaninerich
that	substrate	steroidresistant site mps asthma
key cell proteins	sensitized with	western blotting
nos dexa mps production	expressed in inflammatory	thus asthma symptoms
implicationsour targeting	indicate	steroidresistant asthma asthma
au	marahatta	a
af	marahatta	a
ovalbuminlipopolysaccharidesensitizedchallenged results	is	ic
daily mu improvement	observed	clinical lung function
peak expiratory flow	was	two gg groups
peak expiratory flow	was	two gg groups
therapeutic efficacy patients	conclusion budesonide	more gg ga
ti	evaluating	new medicines service
nms program	introduced in	intended implementation fidelity
main factors	focus	general community pharmacies
how nms	results	own community pharmacy
introduction	conclusions	more data patients
chronic trpv it	contributes to	chronic asthma
evodiamine	protects against	airway remodelling
which	possess strong	immunomodulatory rutaecarpa properties
protective effects	evaluated	asthma
lavage fluid lavage thickness	used	asthmatic airway rats
lower asthma levels	were lower	evodiaminetreated asthma group
evodiamine evodiamine	protects	hmgbnfkappa btlr asthma
questioning	exhibit	severe asthma
rendered children	affects over	vulnerable biomarker children
medicinal which	is	curative effect
he	obtained from high	testicular tissue rats
he treatment staining	results through	testicular treatment group
abnormal sperm mechanism	improve	related tnf il
ti	questions	pediatric medication patients
pediatric office who	evaluated	medication problems
caregivers	randomized to	baseline
seventyfour confidence who	results	asthma baseline
more asthma intervention	increased	youth asthma time
allergic rhinitis patients	is	respiratory disease patients
oral formulation	promotes therapeutic	therapeutic a
current that	associated with	disease symptoms
healthy pk parameters	used for	other asthmapbpk drugs
presented asthma work	be susceptible	theophylline serum albumin concentrations
where we	effect of	clinical omalizumab
practical ige consequences	is	targeted omalizumab
ti	atopy	young adults
crosssectional ab we	objective in	allergic atopy diseases
female students spt results	was present	dermatophagoides pteronyssinus
allergic diseases	is crucial	preventive allergen sensitization strategies
ti sinigrin	enhanced antiasthmatic	adrenergic antiasthmatic receptors
downstream effector protein which	is	potential addon asthma
ti metallothionein	associated with	asthmatic
smooth muscle cells	used for	airway
panther database string phosphorylation changes	methods	western blot
phosphorylated camk beta	upregulated	explorer antibody microarray
significantly camk beta	ameliorate	therapeutic asthma
ti montelukast	improves	asthmatic lung women
asthmatic lung function we	exist in	asthmatic adult women
pulmonary asthma control fraction	treated with	nitric oxide blood eosinophils levels
icstreated expiratory women	results from	lower nitric men
treatment	conclusion	better ms men
deep asm inflammationpitavastatin	continue	unique asthma
inhalation technique	systematic	adult asthma
imb model	is	clinical asthma
metaanalysis	methods	registration number crd
significant subgroup metaanalysis	noted	significantly measure heterogeneity
future study research	found	uniform medication adherence
fiebich	bernd	l
preclinical that	used in	pharmacological effects
hydrophilic seed products	obtained by	epithelial tlymphocytes cells
also pge release	results	significantly extracts
ns ns preparations	were variable	future asthma studies
fiebich	bernd	koshak
different satisfaction treatments	conducted in	spss
education pets p	result among	past physician year
conclusion	visited	elsevier king saud university
ti allergen exposure	promoted	murine development
pathogenically conclusively murine neonates	triggered	primary asthma prevention
which	developed	clinical practice
wheezing airway shortness	is	synthetic bronchodilator drugs
single therapy	extracts	experimental il lung
th thdriven cytokine expression	methods	asthmatic lavage animals
immunopharmacological plant mechanisms	identified	structural matrix metallopeptidase alterations
plant extract therapies	have potential	il airway inflammation
elsevier this	emphasized	open cc byncnd license
past asthma company	amended	patient access scheme
allergic blot we	is	allergic asthma
multiomics approach	reveals new	obese allergic
persistent mollicutes presented	shows	holistic omics level
effectively th cell signaling	suggest	allergic asthma
chinese study aim	is	associated screen sceptridium mechanisms
airway responsiveness	induced	sensitizer
untreated nbutanol extracts	reduced	mrna leukotriene receptor cyslt
active mechanism	displayed obvious	bronchial cyslt asthma
mu ultrathin lung sections	methods	thick transmission electron microscopy
ultrastructural airway changes	results	roflumilast fluticasone formoterol group
conclusion coinhalation	improved	antiinflammatory airway effects
epithelial allergen which	suggests organic	diseased lungs
thus merscov we	dpp	merscov infections
here animal we	is	persistent adult asthma
other lung function parameters	administered	asthmarelated emergency department ed
adverse act event	had	nitrite methemoglobin levels
nebulized sodium nitrite	is safe	asthmatic asthma placebo
house dust mite	challenged	allergic murine asthma
oral we	are	prophylactic study arm
prior hdm we	challenged with	simvastatin serum lung lavage
acute cytokine delivery	revealed	hdm challengeinduced airway
simvastatin antiinflammatory therapy	administered simvastatin	allergic hyperreactivity
biological significance	suggested	exposure levels elsevier inc
it	used by asthmatic	dry cleaning cloth
th cell th	is	asthmatic addition mice
acgihs decision	is	stel tdi
we	is	allergeninduced airway disease
fluid bronchoalveolar lavage tissue	sensitized	flow cytometry
reduced dosedependent combination	was	also bal cell
olodaterol	suggest	synergistic elsevier rights
ti ezrin	orchestrates	airway cells
smooth muscle studies	is	therapeutic asthma treatment
pivotal understanding	suggests	potential asthma
accurately powder method	was	airway responsiveness
ti pingchuan formula	attenuates	airway mucus regulation
pingchuan formula pcf	is	asthmatic pnecgabailmucac axis
lung measured	used	western agnor staining
pnec addition pcf	results	asthmatic lung mice
findings	conclusion	pnecgabailmucac axis
onion bulb extract	downregulates	pathway
enhanced antiinflammatory action	demonstrates	future asthma therapy
ti hydroxysafflor	yellow	factorinduced
hsya	observed	new asthma
antiasthmatic this	help	antiasthmatic agent
resveratrol	shows	various dnarna viruses
au	levy	ml
checking inhalation aim	confusing	patient funding orion pharma
safety issues	is	olodaterol
eighteen trials	randomized	adverse events
inhaled olodaterol	reduce	adverse mortality events
hazardous we	has	inhaled olodaterol use
longacting betaadrenoceptor agonists	understanding	the
clinical efficacy	update	inhaled asthma
rational phosphodiesterase design	occur for labainduced	therapeutic combination benefit
key feature	is	sometimes baseline lung patient
retrospective university asthma we	conducted	already validation ics
positive methacholine combination	pred	three sensitivity
rvtlc ratio	be of	bronchial hyperresponsiveness
au elsevier masson rights	are of particular	de elsevier masson sas
noninterventional realworld effectiveness	influenced by many	pulmonary disease copd
assessments	assessed	technique
healthrelated p ae	reported after	easy bufomix teaching
inhaler results	resulted in significant	obstructive airway disease
essential oils	modulating	bioactive cytokines
organic plant that	characterized by	biological activities
essential oils	reviewed	experimental asthma vivo
where science cytokines	included	antiasthmatic therapy
immunopharmacological mechanisms	evaluated	inflammatory mediator expression levels
active compounds	derived essential	inflammatory cell accumulation
ti antist nanoparticle	alleviates	lung inflammation
tumorigenicity which	regarded as	murine asthma
facs thcytokine ovaige levels	synthesized ovainduced	realtime pcr
levels	results	ilcs
which	demonstrated	current drug market
long noncoding rna tug	promotes	remodeling production
asthmatic nfb signaling study	noted with antiinflammatory	novel asthma management
cardoso	glebia	alexa
reproducible lung that	impaired	therapeutic muscle alternatives
ti kgcp	attenuates ovalbumininduced	ovalbumininduced airway inflammation
energy salvia plebeia rbr	background	inflammatory diseases
purpose aim	was	ovainduced component mice
pten akt phosphorylation levels	sensitized with	lavage fluid lavage balf
similar ppten results	reduced	nepetin treatment
kgcp	are antiasthmatic	potentially asthma
ti gubenfangxiao	attenuates allergic	allergic airway inflammation
proposed b cell mechanism	is	asthmatic mouse model
however lung disease little	is	clinical detail
airway who	aims	pathophysiological copd
therapeutic airway effect	added on	spirometry assessment test cat
improved ic cat score	was	less airway hyperresponsiveness
phenotypes	complicated with	key symptom disease
chief rutin nfkappa regulators	is	potent asthma therapy
results	is	proteomics approaches
molecular which	exert	clinical applications
observational we	react	inadequate asthma control
overall function testing we	mu	analyses
significantly fluticasonesalmeterol group	mean	medical fluticasonesalmeterol groups
realworld effectiveness	indicate	fixeddose fluticasonesalmeterol
which	is	tubular function
creatinine sodium diagnosis	were	global asthma guidelines
mild all	correlated	parameters
renal we	showed	renal chronic effects
further asthma work	is	unique population
clinical elsevier rights	provides	clinical problem
mild conclusions tralokinumab mg	shown	two ml injections
burden	is	betaagonist asthma
medical saba overuse	encouraged	global exacerbation risk recommendations
patient ocs considerations	discusses	inflammatory ocs treatment funding
collectively data	used by	respiratory elsevier inc
severe who	is	bacteria
lung inflammatory lung cells	is	acute magnesium asthma
elsevier this	is	open cc byncnd license
causal relationship	recommended in	especially children nightmares
ti cryptotanshinone	attenuates	crosstalk
signaling	is	therapeutic asthma treatment
coenzyme q	attenuates	airway inflammation
qrtpcr gene expressions	induced by	western blotting
moreover coenzyme q	reduced	asthmatic b tnfalpha rats
thus coenzyme q	attenuates	therapeutic asthma
pharmacokinetic profiles	suggests	gly population asthma
monoclonal antibody that	is	interleukin asthma
objectives	were	clinical hypersensitivity trials
adverse techniques events	methods	uncontrolled asthma stratos
participantreported hypersensitivity ae rates	results	hypersensitivity sampson reactions
tralokinumab treatment	suggested	severe hypersensitivity
ti expression	differs between	airway fibrosis
expression	exhibit similar	upper airways
adoptive transfer	suppressed	regulatory t the
pharmacological this	production	open cc byncnd license
systemic pde inhibitors	suppress	respiratory pde diseases
oral liquid	autophagy	inhibited inflammation
asthmatic mechanism	challenged	mtor signaling mtor pathway
ti acetaminophen	is	human
apap	resulted in	bronchoconstriction
collectively findings	used	differential pik zileuton
serum proteomics analysis	revealed	protective
participated	is	epithelial cell airway
furthermore complement factor it	indicated	damaged airway asthma
that apm	assessed after	ilstrgs pathway
ti scrophularia buergeriana	attenuates allergic	allergic inflammation
buergeriana miq scrophulariaceae	used as	such neuritis
purpose we	explored	raw airway cells
immune mgkg	injected with	raw lps stimulation
nuclear nfkappa b responses	observed	raw nfkappa b cells
nfkappa b material	conclusion	allergic asthma
which	were bronchial	elderly patients
ti imperatorin	inhibits allergic	inflammatory reaction
ab purpose	ipt on allergic	allergic rats
furthermore mucac expression	established in	western blot assay
furthermore necrosis factor mucac	results	significantly dosedependent fashion
ipt	conclusion	also mucac
sac	consumed in routine	antiinflammatory responses
ti expression	differs	cplagamma pbmc
increased histone expression	pstimulated	severe pbmc asthmatics
low lung findings	demonstrated	oral asthma medication
curcumol	ameliorates	lung inflammation
therefore study	exhibits antiinflammatory	asthma
finally mouse expressions	established by	western mice lung blot
asthmatic curcumol treatment	results	healthy mice
asthmatic wntbetacatenin curcumol	conclusion	basic novel antiasthma research
hesperetin otrimethylether	inhibits	dually phosphodiesterase
dual phosphodiesterase pde we	reported	atypical airway asthma
total elisa number	used	inflammatory gastric mice
however ige htme	results	xylazineketamineinduced anesthesia
conclusion htme	exerted antiinflammatory	gastrointestinal side effects
here lung we	are crucial	therapeutic granulocyte lungs
ti mass	analysis of	spectrometrybased bronchoalveolar lavage fluid
diisocyanateinduced health mechanism	are	disease pathogenesis
h postexposure	understand	cellular lavage fluid
mdiconjugated lavage which	increased including	serum albumin
tandem mdi conjugation	revealed	diisocyanateconjugated serum albumin
epimedin c	modulates	th cells
nfkb mapks findings	confirmed	inflammatory airway diseases
route	affects	corticosteroid combined
route	are	asthmatic corticosteroid responses
local inhibition	were	allergic rankl asthma
translational target studies	involved in	pulmonary drug delivery clinic
hsu alana hansbro	philaat	awasthi
pathological findings	requires	pathological asthma copd
further pa studies	reports	biologic drug therapy
af camargo leandro	do	nascimento
bronchial vascular remodeling	attenuated by	asthmatic
iii actin biglycan fibronectin	represents	remodeling stress pathways
novel xc which	is	antiasthmatic animal studies
objective	was	pharmacokinetic phase properties
respectively doseescalation treatment subjects	randomized in	then days
day plasma xc dosing	results	multiple dosing
well phase study	was safe	potential asthma treatment
ti protocatechuic acid	inhibits	induced proliferation
pharmacological this	is	open cc byncnd license
ti rutin	has antiasthmatic	asthmatic antiasthmatic mouse
regulatory cell population	induced by	flow cytometry
improved lung histology rutin	decreased th	also treg cell population
rutin	conclusion	inflammatory cell infiltration
here type we	characterized by	phenotypic diagnosismanagement classification
ti dna methylation	associated with	lung function
fev rho we	inc	persistent childhood asthma
clinical characteristics	virusinduced lower	lower respiratory
purpose	manifest severe	ahn pdmpredominant season
we	performed on	severe childrens cases
b six pb we	demonstrated	one hy neuraminidase
infectious elsevier rights	was	infectious elsevier ltd
developing offlabel this	documented	sickle cell nigeria
that	methods	american service drug references
chronic offlabel conditions	received	significantly offlabel medicine
overall cell rate	occurs	nigeria
ri	fadare	josepho godman brianr
antiinflammatory which	used in	sparing activity
clinical trial patients	measure	valid trial data
il dec	reported	ambient pm
ti	enhanced	nebulized ciclesonide
nuclear nfkappa b activity	were obvious	biochemical cell improvement
first tmema which	is	mucus hypersecretion
phase	randomized placebocontrolled	placebocontrolled safety
clear safety differences	is	japanese tezepelumab populations
role	beneficial detrimental	detrimental regulator
we	are innate	beneficial eosinophils effects
reviewed data	came into	allergic disorders
fernandes	s	p
functional results	are traditional	also applications
ri	landgraf richardt	richardt gamaaaf parreirasesilva lucas
inverse crp r presence	enrolled consecutive	infectious condition
apap we	is	analgesicantipyretic drug
od maintenance we	mf as	steady ind monotherapies
least breezhaler r pk	was	h postdose
inhaled pk doses	randomized for	alone ind combination
smooth muscle	is essential	therapeutic airway asthma
ti mir	represses	smooth muscle cell
protective role	inhibited	tgfbeta stimulated tgfbeta asmcs
a	inhibits	airway ovalbumin
salvinorin mast cell a	exerts	such drug asthma
ti	octnmediated acetyllcarnitine	human pulmonary
alveolar none	associated with	primary cell cells
present review	is	renal utero exposure
proteomic analysis	provides	therapeutic effect
gbfxd	analyzed	protective macrophage gbfxd
epstein	oleg	i
ac	pretreated with	rvinduced rv asthma
ti	inhaled	obstructive airway diseases
major knowledge which	discussed	rnabased bedside
differential it	are	larger study group
ti pde inhibition	reduces epithelial	allergic mast cell airway
therefore inhibition	reduced	allergic treatment disease
activity elsevier rights	is	transcriptional outline expression
lung function normalisation	acetateglycopyrronium	indacaterol
allergic grass i	e	clinical practice
observational study patients	included from	symptomatic medication intake
patient application cases	results	anaphylaxis
sublingual immunotherapy	indicates	symptomatic grass pollen medication
asthma factors	is	optimal population control
mu g	developed	inhaled corticosteroid
ti sheganmahuang decoction	ameliorates asthmatic	asthmatic airway
immune mechanisms	discovered by	therapeutic effects
study	aim of	adaptive mouse asthma
mtor nfkb signalings	assessed by	western blotting
nfkbrelated protein expressions	inhibited thth	also mtor vitro
smd	conclusions	thth treg generation
also that	discusses on	poor drug delivery solubility
ti montelukast use	decreases cardiovascular	cardiovascular asthmatics
data	are proinflammatory	leukotrienedriven cardiac disease inflammation
valuable who	play	respiratory drug diseases
selective targeting	describe	available gabaar ligands
cellular latter	realized for	effective weight ratio sirna
title	mucosalassociated invariant	invariant lung diseases
mait lung cells	connected to	new lung diseases
considerations	are	pediatric the
increase	suggest	antigeninduced ahr mice
patient phenotyping	predict	tiotropium
recurrent wheezing episodes macrolides	concerning	adjunctive childhood rads
electronic cochrane review risk	conducted	controlled bias assessment trial
nasal ci p who	i	adverse events risk ratio
adjunctive therapy	suggested	better childhood rad
ancillary function studies	is	placental blood flow
mast cells	are	celldependent airway inflammation
small airways it	is	driven therapy
up extrafine pmdi beclomethasone	divided in	better mu months
treatment	results	such nsap patients
preliminary results	conclusions	moderate airways sap
inhibition	imparts several	discreet camp microdomains
expeditiously lung addressing	comprise	pulmonary diseases
preclinical these	produced by	arginase
johnson	dayna	a
ti endpoint selection	inhaled	airwaysystemic ratio
asthmatic mucus mechanism	exacerbated by respiratory	pathway
patient	is	thus buddchiari egpa
finally cells	shown during	increased treg cells
older health care that	is	inhaled corticosteroids
laba ltra models	constructed	demographics comorbidities
significantly allcause expenditure patients	results	laba p
managed care rights	associated with lower	managed care pharmacy
lncrna ak depletion	ameliorates asthmatic	asthmatic airway inflammation
together ak depletion	indicates	innate lymphoid cells ilcs
severe covid blockade	stimulates	harmful eosinophils immunity
ti myrcene	exerts antiasthmatic	neonatal antiasthmatic rats
possible cd application	found	asthmamediated complications
how adherence adherence	was	community
ti	dermatophagoides	proinflammatory responses
inflammatory l authors	demonstrated antieosinophilic	pharmacological society
larginine review	contributes to	possible connection
standard we	include	intensive status intubation
patient	initiated at	pharmacokinetic blood ecmo
t	findings	estimated uptitration
further studies	was	ketamine elsevier inc
pathogenetic mechanisms	backgound	great benefits
secondary endpoint	introduced as	adverse literature
that	started oit	oit
partial desensitization	recruited in	acute milk intake
adverse ige	found	prior oit
mini review	is	clinical settings
ti urtica dioica	attenuates ovalbumininduced	ovalbumininduced inflammation
medicinal antiasthmatic we	context	traditional l use
we	objective in	antiasthmatic nettle extract
then lungs correlations	divided into	oxidative airway stress
p nettle extract	investigated for	scavenging mu gml
ud administration	conclusions	protective airway inflammation
pharmacological screening	identifies	novel arginase
allergic novel arginase that	used	asthmatic reactions
new inhibitors	is	asthmatic response
appropriate lung disease number	characterized by	clinical tmema trials
ti sanguinarine	relaxes	smooth muscle cells
cultured tasr sa	found	useful asthma therapy
monoclonal antibody	is	prefilled syringe apfs
injection site reactions	assessed	isrs
visual mm scale	findings	immediately elsevier inc
antiinflammatory narrative review	is	clinical benefitrisk asthma
findings	identified as	novel heart failure
mild evidence	asneeded	mild what
specific edema potential	are essential	molecular events
ti	inhaled	adolescent asthma effects
correction	published	paper
observational datasets	provide	efficient research datalink designs
nhsdelivered public health that	were	results
bootstrapped costs	identified eligible	regressionbased baseline adjustment ba
pound ba bca probability	recruited	observed trial arms
economic evaluations	is feasible	primary data collection
triple combination presence	is effective	beneficial laba
vivo animal us	was	developed ftz formulations
different data	are consistent	biological bronchiectasis patients
au	trakaki	a
ti highdensity lipoprotein	focus on	allergy diseases
identified skin we	are	immunomodulatory activities
bronchial supplementation	is	asthmalike features
brevenal	is antiinflammatory	natural product
where inflammation	are	respiratory diseases
betaadrenoceptor agonist inhalation	induced paroxysmal	paroxysmal atrial
pharmacological that	increased	equine rao
that	lifetimes	active monkeys
rapidly appeared	is	allergic vivo rhinitis
chronic elsevier rights	is	chronic elsevier ltd
when mothers	was	one doctorseeking year
ti fluticasoneformoterol association	favors	decrease
pef effect	evaluated	higher steroid dose
often emergency department prednisolone	is	longer asthma exacerbation halflife
adverse therapy assessment questionnaire	recruited	recruited patients
eosinophilic index count	showed	significant relapse difference
as day dexamethasone	was	asthma exacerbation
clinical bowel trials	demonstrate therapeutic	clinical practice
dabigatran	characterised by chronic	respiratory diseases
medicinal plant	pectoralis	the
elsevier brasileira de this	is	open cc byncnd license
patients	phase	ii study results
favourable lung function response	suggests	different setting copd
ti phosphatidylinositol kinasedelta	controls endoplasmic	endoplasmic reticulum
therapeutic mam that	play important	allergic pikdeltaer stress fungi
ti	sustained	sensitizing necrosis factor sensory
healthy elsevier rights	plays	healthy inhaled tnf individuals
glycyrrhizza glabra extract	prevents	th
side which	results	high doses
dilodendron bipinnatum radlk	ameliorates	airway inflammation
ethnopharmacological bipinnatum radlk tree	known as	inflammatory stem conditions
hydroethanolic extract	aim of	allergic murine asthma
antiinflammatory serum ige activity	macerated in	additionally lo inhibitory vitro
well sham mgkg	showed	direct mu gml
allergic d hedb	conclusions	inflammatory lo parameters
ti	targets	firstinclass gabaa receptors
medical emrs	is	bronchopulmonary aspergillosis abpa cases
freetext grid	conducted in	underlying abpa
observed we	included	varying specificity
potential this	suggests	potential sons ltd
raavcd	is	therapeutic asthma
gcsfr antagonism	reduces	mucosal injury airways a
ti blockade	enhances	cholinergic lung
specific atropine findings	remains unclear	specific airway allergen
traditional antiasthmatic use	used in traditional	essential bronchorelaxation
immune pgi analog	was through	autoimmune dc diseases
adverse event incidence	randomized	lyophilized safety concerns
elsevier this	contribute	open cc byncnd license
inhaled practice this	demonstrated	thus reliever approach
environmental inhaler decrease	contributes	societal funding boehringer ingelheim
pc pharmacokinetics	was	delivered drug azoles
au	carvalho	kim
af moraes	carvalho	katharinne ingrid
cruz	dos	jader santos
thus jme	inhibit	lifethreatening bronchoconstriction
interstitial which	reported	effective lung transplantation
pulmonary mucus that	chronic obstructive	same cf
ti drug	are	anthelmintics niclosamide
first we	is	respiratory disease
interethnic purpose	inhibits	pediatric montelukast patients
pharmacokinetic fluorescence detection model	determined	mixedeffects model cypc
significantly patients weight	enrolled in	significantly montelukast clearance
developmental pharmacology	found	significant slcob montelukast
following correction	made available	subsequently article
alkaloid	modulates allergic	cissampelos sympodialis
elsevier brasileira de this	is	open cc byncnd license
thus aim	stimulates pulmonary	asthmatic capsaicin patients
visual scale vas dyspnoea	quantified following	asthmatic y group
healthy effects	results	second capsaicin atp
asthmatic patients	mimic	aerosolized elsevier ltd
present production andor we	is	mucushypersecretory mucus diseases
redlich	carrie	a
albuminin clara cell study	is	lower self airways
who	is	supratherapeutic athlete harm minimization
thus mast cell thga	reported	future elsevier inc
therapeutic ent community pathways	published	health economics
better peanut understanding	is large	care
peanut allergyfree patients	methods	direct health care perspectives
allergic peanut allergy patients	had higher	asthmarelated medicaid p
higher peanut comorbidity	conclusions pediatric	asthmarelated peanut allergy
where study development estimands	provides	thereby objectives estimands
epithelial cells	implicates	gene expression adverse
unappreciated that	investigated	adverse betaadrenoceptor asthma
device	is	wide age patients
salbutamol study	administered as	inhaled lung dosing
ultra chromatographytandem mass spectrometry	received racemic	respectively plasma samples
similar observed	were higher	clearly concentrationtime curve min
enantioselective plasma concentrations	offers sufficient	peripheral lung
inhaled chlorine	reduces inhaled	airway
however allergen role	are proinflammatory	irritantinduced cyslt receptor mouse
neutralizing lavage bal antibodies	exposed to	prior exposures
vegf ccl	prevented chlorineinduced	vegf chlorineinduced ahr
chlorineinduced effects	attenuated	il
essential oil	trachea smooth	smooth muscle
lamiaceae	used in mexican	such hypertension anxiety
objective study	investigates	isolated trachea model
carbachol mu gml	analyzed by	carbachol mu carbachol
also ameo	results essential	chlorideinduced contractions
estragole	conclusion	relaxant ameo
certain rho article	is	specific drug asthma
pharmacokinetic plasma profile	aims oral	oral safety itraconazole
involvement	repeated	inflammation
targeting	suggested	pulmonary diseases
total budget results	is	outpatient budget impact moxifloxacin
further hild response exploration	suggest moderate	phenotype variability
methods	collected from	clinical nasal july
only ci mrsa	results	p mrsa tetracycline
main risk factors	conclusions	rural areas mrsa settings
pharmacology	revisited	bronchodilators
same review	remain	bifunctional asthma
significance statementsince	been considerable	pulmonary bronchodilator disease
review	is	modern medicine
potential lung it	is matricellular	disease asthma
also delivery update	studied for	inhalational technology
article	presents	liquid antisolvent liquid techniques
vibration	methods	two nanoparticles
versatility	results	mean asthma nm
method	conclusion	substantial stabilizers
ti rhokinase inhibition	prevents	growth
pharmacological inhibition	tgfbetainduced	respiratory progenitor fibrosis
ovarian cancer gprotein	coupled	receptor
herein lung we	regulate multiple	ogrmodulating ogr receptor drugs
cjun nterminal phosphoinositide findings	recognized as	experimental murine airway
respectively mgkg guinea those	divided into	mgkg percent group
results	was	normal control p
ginger	conclusion	addon bronchospasm
uncontrolled asthma	summary from	clinical
proposed detection system	promising for	robust home test
potential dpis	described as	other domains
allergen extract	prospective	allergic rhinitis
slit treatment patients	shown	physical symptoms
reduced drug review	are essential	neutrophilbased therapy
tgfbeta signaling tgfbeta which	demonstrated	cancer cells
saline sec extract	claimed	standard methacholine theophylline
when data	is	combined drug
immune it	is	respiratory disorders
present review	is	obliterative bronchiolitis lung cancer
thereby review	suggests	respiratory diseases
ti	targeting	antitussive drugs
here sodium we	is	therapeutic strategies
early therapy highdose glucocorticoids	summarize	severe influenza
atrial fibrillation	study on	retrospective the
analyzed multivariate analysis	methods	treatmentemergent events
p p p	results during	treatmentemergent events
significant riskreduction	found in elderly	atrial fibrillation
paracetamol	conclude	pharmacological bronchodilator society
increasing urinary dmtp risks	are	higher organophosphorus us
circadian we	have	inflammatory clock diseases
low treatment we	showed	pediatric highdose pd treatment
ab interleukin	overlapping	such typeiidriven asthma
systematic review	conducted	alone safety combination
clinical infection we	examined	preclinical interleukininterleukin trials
cardiovascular infection we	aside from expected	therapeutic interleukin pathway
longterm safety that	needed	clinical interleukininterleukin development
ab	predict	different particle forms
budesonide fluticasone fp	evaluated	epithelial absorption ae
true dose nanoaerosol	resulted in	uniform drug cells
small nanoaggregates	absorbed by respiratory	significantly ics absorption efficiency
medication adherence report	scale	measurement tool
additional analyses	aims	patient groups
rob horne evaluation	design	internal patients medicines
hypertension criterionrelated validity	demonstrated with higher	stronger treatment necessity
psychometric it	conclusions	effective health conditions
present antiasthmatic effects	suggest	infiltrated guinea pigs leukocytes
cassiae extract	inhibits	smooth muscle
thereby capermeant ion which	indicate	new bronchodilators
such data	known about	systemic nav blockers
aspirin intolerance	is	in aerd benchtobed
ti noxnadph oxidase	involved in	lpsinduced exacerbation
bacterial authors	investigate as	pharmacological society
we	required	incidence ehrs
common dm we	studied	year age categories
acute runin	registered	prevalent incidence factor
such assumptions	allows for	episode length period impact
ti phosphodiesterase inhibitors	attenuate virusinduced	virusinduced activation
virusinduced responses pde inhibitors	expressed by	virusinduced asthma exacerbations
distinct sets	play	allergic adhesion lung
inhibitor pochonin d	are	antiviral hrv infection
suitable animal model	identified	such omega asthma
only receptor antagonist diastereomer	developed	oral s
metabolic elsevier rights	is	metabolic side stability
mas receptor activation	attenuates allergic	allergic airway inflammation
mas receptor ccl	estimated	allergic airway inflammation
exact remodeling role	involved in	allergic airway inflammation
well phosphorylation levels	estimated	epithelial cell line
ave pretreatment	results	jnk pathways
mas receptor ccl	conclusion	allergic airway inflammation
dcf	is	such asthma
strongly polysaccharideprotein complex	has	bronchorelaxation cwe
ri	ting	fung shin yeeb
review	belongs to	new disease treatment
current delivery that	is	patientcompliant dosage
redundant process which	are	autism spectrum disorders
au	schierle	s
polypharmacological activity profile	demonstrated	metabolic diseases
further research	recommended	clinical asthma
smoking study	demonstrated in respiratory	therapeutic airways asthma
insight	lamiaceae	antiallergic potential
extensively lamiaceae which	increased	lamiaceae species
ti	inhaled nebulised	unfractionated lung function
pulmonary that	is	complex disease
preclinical ability	received nebulised	basic heparin assay kit
proteins platelet factor	increased	cationic anticoagulant heparin
anticoagulant activity elsevier rights	inhaled nebulised	anticoagulant activity elsevier ltd
au	sinniah	a
how findings	synthesized in	further cromones
ri sinniah ajanthal	lahuddin	haslindas
effective challenge article	provoke	inhaled airway challenge agents
antitussive antitumor survey	review	occurring quinoline
potential platform it	awarded	drug development efforts
ethiopian species thymus ex	benth	a
additional mechanisms	used for	blockade inhibition
administered duration	developed	c bv
pulmonary pharmacokinetics system rights	consisted of acetonitrile	pulmonary pharmacokinetics system bv
study design we	was	estimated cost reduction
systematic review	reported	published literature
secondary outcomes	were eligible	other nes
fda warning	included for	increased reporting awareness
risk	quantified because	observational association
epidemiological studies	conducted	also adults
pulmonary disease we	known	tertiary outpatient malaysia
we	assessed by	medical officers questionnaire
current method	suggested	more nebulizer
modified venturi spacer	appeared	resourcelimited situation
ti amurensin h	ameliorates	resveratrol
therapeutic copd airway inhibiting	has several	underlying syknfkappa b mechanisms
pregnant physicians	use of herbal	pregnant what
preclinical studies	is	efficacy
liquid postmarketing data	offer better	pulmonary aspergillosis
that	identified from	posaconazole serum aes
mean fatigue level	achieved in	mg p
tolerated males	conclusions	underlying aes
ti g alpha	facilitates	smooth muscle
other cell role	is necessary	receptorstimulated pikrock activation
human lung slices hpcls	evaluated	bronchoconstriction
lastly rhoa inhibitors	inhibited carbacholmediated	hpcls
therapeutic g alpha findings	plays	clinical airway asthma
regulatoryinhibitory cysltr prevalence	recognized as	therapeutic ptp interest
three flavonoids	suggested	human roots
laboratory parameter	are	healthy
clinical biomarkers lab parameters	are above	hvrr
ulcerative arthritis schizophrenia subset	compared to	neutrophil aspartate aminotransferase ast
one that	had	hvrr
biomarkers	summary	clinical lab trials
ti	naringin	pharmaceutical applications
detailed test animals exploration	is	naringin humans
further plants literature studies	used as	clinical application
favorable safety profile	is	continued type diseases
metabolic metabolism citrate profiles	inhaled	asthmatic combination children
when results	deflected cchinduced	elsevier king saud university
subsequent elsevier rights	implicated in	subsequent elsevier ltd
efficacious treatment review	linked to	inflammatory elsevier inc
ti	targeting oxidantdependent	oxidantdependent respiratory
future radiation use	implicated in	responsive precision medicine patients
glutamate airway we	remain	pharmacological airway diseases
presence	summarized	antidiabetic genus effects
specific performance recommendations	found	elsevier inc
moreover fm transport	uses	about mf transporter
antitussive that	used in	antitussive properties
here ait treatment we	represents	future slit
tussilagone	suppresses	vegfr signaling
tsl	is	therapeutic angiogenesis
ti	improved	novel oral
oral film	is	such dementias
further investigation	has	therapeutic agent
relaxant effect	origanoides essential	essential guineapig
smooth muscle	trachea smooth	potassium channels
origanoides hbk	is	respiratory folk asthma
aim	was	isolated guineapig trachea
spasmolytic activity	collected at experimental	isolated histamine kci
reduced loo presence	results chemical	carbacholevoked sodium odq
relaxant mechanism	conclusions	k guanylyl channels
present cancer study	considered as	recent years
serinethreonineprotein kinase inhibitors	using structural	structural similarity
ripk inflammation rodent inhibitor	suggests	inflammatory bowel disease
rd mediterranean symposium	mesmap	medicinal plants
medicinal plants	are	mostly stomach ailments rheumatism
ti	cost	new a
longterm condition	evaluation	community pharmacies
normal medicine we	increases patient	patient adherence outcomes
clinical pathway resource use	developed	qualityadjusted lifetime horizon
normal qaly sensitivity targeting	dominates normal	normal cost qaly
normal medicine which	suggests	overall health cost
noninvasive which	is	dramatically bioavailability
neutralized rsalbutamol solution	is in	more clinic use
andreoli de jesus	terezinha	pinto
further drug review	considered as	antimicrobial peptides nrf
ti	activation in	carbacholinduced rac bronchial
cchinduced rac activation	demonstrated	chal bsm mice
reduced plasma which	appears	immune system
interim analysis	methods	respiratory pascoe giessen indications
significantly diseasespecific that	decreased	allergyrelated vitamin
clinical we	conclusions	clinical trials
mir	promotes	cd cd
mir	possesses similar	cdcdfoxp pkip
different solution formulations	formulated as	different suspension pmdis
[truncated: 8,559 more rows]
